# Supplementary material for: Deficit of Mitonuclear Genes on the Human X Chromosome Predates Sex Chromosome Formation
Source: Genome Biol Evol. 2015 Jan 29;7(2):636–41. doi: 10.1093/gbe/evv017 (PMC4350183; doi:10.1093/gbe/evv017)
Supplement: Supplementary Data [file supp_evv017_Supp1_2014-11-07-RBBH-HSAP-vs-OANA.tsv]

ENSP00000317379 HS2 ENSOANP00000004019 OAContig14963
ENSP00000349252 HS16 ENSOANP00000021561 OAContig24455
ENSP00000344961 HS12 ENSOANP00000010569 OAUltra443
ENSP00000317376 HS15 ENSOANP00000024507 OAContig29387
ENSP00000313869 HS3 ENSOANP00000015612 OAContig1661
ENSP00000391549 HS8 ENSOANP00000001097 OA5
ENSP00000266771 HS12 ENSOANP00000015765 OA2
ENSP00000245441 HS14 ENSOANP00000022019 OA4
ENSP00000162749 HS12 ENSOANP00000016848 OAContig22689
ENSP00000359361 HS6 ENSOANP00000010324 OAContig8593
ENSP00000383333 HS21 ENSOANP00000015498 OAUltra41
ENSP00000420267 HS9 ENSOANP00000021006 OAUltra39
ENSP00000359364 HS20 ENSOANP00000005897 OAUltra337
ENSP00000437271 HS11 ENSOANP00000013986 OAContig6278
ENSP00000296557 HS4 ENSOANP00000008412 OAUltra539
ENSP00000258774 HS7 ENSOANP00000025693 OA4
ENSP00000321976 HS19 ENSOANP00000003227 OAContig46518
ENSP00000352645 HS7 ENSOANP00000012944 OAContig20225
ENSP00000303706 HS3 ENSOANP00000024782 OAContig13149
ENSP00000384269 HS2 ENSOANP00000019584 OAUltra101
ENSP00000344967 HS5 ENSOANP00000003987 OAContig28195
ENSP00000355180 HS21 ENSOANP00000010018 OAContig848
ENSP00000320378 HS14 ENSOANP00000012179 OAContig1530
ENSP00000276603 HS8 ENSOANP00000002745 OAContig1612
ENSP00000205061 HS16 ENSOANP00000014808 OAUltra55
ENSP00000284476 HS1 ENSOANP00000002288 OAUltra67
ENSP00000468139 HS19 ENSOANP00000025221 OAContig26791
ENSP00000320376 HS3 ENSOANP00000021179 OAContig12330
ENSP00000333490 HS13 ENSOANP00000014432 OAContig59
ENSP00000399751 HS3 ENSOANP00000022514 OAContig1195
ENSP00000417257 HS13 ENSOANP00000024496 OAUltra336
ENSP00000391601 HS12 ENSOANP00000025015 OAContig20848
ENSP00000266517 HS12 ENSOANP00000023913 OAContig8200
ENSP00000194130 HS7 ENSOANP00000007637 OA10
ENSP00000261448 HS1 ENSOANP00000015561 OAContig9659
ENSP00000356331 HS1 ENSOANP00000008975 OA4
ENSP00000376213 HS19 ENSOANP00000031893 OAContig29985
ENSP00000296702 HS5 ENSOANP00000010917 OAContig3060
ENSP00000337008 HS1 ENSOANP00000011206 OAContig12083
ENSP00000304854 HS5 ENSOANP00000027265 OAX1
ENSP00000364631 HS9 ENSOANP00000025719 OAContig2938
ENSP00000451535 HS14 ENSOANP00000017031 OAContig588
ENSP00000216968 HS20 ENSOANP00000023902 OAContig24426
ENSP00000330523 HS8 ENSOANP00000021863 OAUltra8
ENSP00000422834 HS4 ENSOANP00000005651 OAUltra512
ENSP00000360939 HS1 ENSOANP00000023959 OAContig5857
ENSP00000425494 HS6 ENSOANP00000004818 OAContig3374
ENSP00000287152 HS6 ENSOANP00000020789 OAUltra330
ENSP00000438144 HS2 ENSOANP00000019664 OAUltra56
ENSP00000376139 HS17 ENSOANP00000019885 OAUltra428
ENSP00000263826 HS1 ENSOANP00000016278 OAUltra67
ENSP00000310814 HS18 ENSOANP00000027721 OA3
ENSP00000296444 HS3 ENSOANP00000006828 OAUltra433
ENSP00000353654 HS13 ENSOANP00000024611 OAUltra336
ENSP00000253794 HS17 ENSOANP00000029224 OAContig138321
ENSP00000366190 HS11 ENSOANP00000000576 OAContig5049
ENSP00000230538 HS6 ENSOANP00000018358 OAUltra330
ENSP00000385271 HS22 ENSOANP00000016070 OAContig24456
ENSP00000479287 HSCHR_HSCHR6_8_CTG1 ENSOANP00000024654 OAContig10655
ENSP00000390637 HS18 ENSOANP00000027550 OAUltra74
ENSP00000323714 HS5 ENSOANP00000020692 OAContig31545
ENSP00000346839 HS2 ENSOANP00000010898 OAUltra3
ENSP00000250113 HS17 ENSOANP00000008981 OAContig16300
ENSP00000358092 HS6 ENSOANP00000006627 OAUltra542
ENSP00000290663 HS1 ENSOANP00000013051 OAUltra388
ENSP00000341282 HS10 ENSOANP00000022990 OAContig765
ENSP00000215838 HS22 ENSOANP00000018304 OA2
ENSP00000341280 HS6 ENSOANP00000018812 OAUltra144
ENSP00000358099 HS10 ENSOANP00000019274 OAUltra272
ENSP00000384817 HS14 ENSOANP00000022182 OA4
ENSP00000408581 HS12 ENSOANP00000015768 OA2
ENSP00000310590 HS17 ENSOANP00000000620 OAContig5923
ENSP00000251241 HS17 ENSOANP00000013554 OAUltra324
ENSP00000428654 HS5 ENSOANP00000008055 OAX1
ENSP00000219022 HS13 ENSOANP00000005608 OAUltra294
ENSP00000385142 HS2 ENSOANP00000030857 OAContig17330
ENSP00000460121 HSCHR_HSCHR21_4_CTG1_1 ENSOANP00000003849 OAUltra41
ENSP00000228825 HS12 ENSOANP00000007566 OA2
ENSP00000414753 HS20 ENSOANP00000005910 OAUltra337
ENSP00000253861 HS7 ENSOANP00000018190 OA10
ENSP00000446271 HS19 ENSOANP00000015219 OAUltra517
ENSP00000446274 HS16 ENSOANP00000005109 OA2
ENSP00000394394 HS12 ENSOANP00000007565 OA2
ENSP00000431331 HS11 ENSOANP00000004933 OA3
ENSP00000232975 HS3 ENSOANP00000002397 OAUltra529
ENSP00000431841 HS11 ENSOANP00000027437 OAContig45340
ENSP00000431840 HS14 ENSOANP00000006071 OAContig252
ENSP00000276914 HS9 ENSOANP00000001153 OAX5
ENSP00000358549 HS6 ENSOANP00000000857 OAUltra483
ENSP00000358541 HS1 ENSOANP00000022998 OAContig6118
ENSP00000358547 HSX ENSOANP00000013884 OAUltra519
ENSP00000369436 HS10 ENSOANP00000025031 OAContig13
ENSP00000481203 HS22 ENSOANP00000007181 OAContig15538
ENSP00000338862 HS5 ENSOANP00000027696 OA3
ENSP00000458053 HS15 ENSOANP00000002727 OAContig7110
ENSP00000484121 HS11 ENSOANP00000024054 OAContig20487
ENSP00000455566 HS16 ENSOANP00000014847 OAUltra517
ENSP00000394023 HS8 ENSOANP00000003685 OAContig91880
ENSP00000258662 HS13 ENSOANP00000024512 OAUltra336
ENSP00000339404 HS10 ENSOANP00000018624 OAContig677
ENSP00000481028 HS11 ENSOANP00000022685 OAContig12856
ENSP00000270517 HS19 ENSOANP00000002174 OAContig12816
ENSP00000484263 HS16 ENSOANP00000010487 OA2
ENSP00000453979 HS14 ENSOANP00000012177 OAContig1530
ENSP00000397219 HS17 ENSOANP00000014111 OAContig17050
ENSP00000464036 HS1 ENSOANP00000001006 OAContig19161
ENSP00000464030 HS1 ENSOANP00000008566 OA7
ENSP00000398131 HS16 ENSOANP00000011720 OAUltra102
ENSP00000262510 HS16 ENSOANP00000021686 OAUltra517
ENSP00000384763 HS2 ENSOANP00000010702 OAUltra36
ENSP00000398495 HS12 ENSOANP00000009922 OAUltra196
ENSP00000262519 HS16 ENSOANP00000020787 OAContig19241
ENSP00000435088 HS1 ENSOANP00000004553 OAContig24404
ENSP00000413406 HS18 ENSOANP00000025091 OAContig8881
ENSP00000413405 HS3 ENSOANP00000006519 OAUltra206
ENSP00000291539 HS21 ENSOANP00000010309 OAUltra222
ENSP00000325958 HS11 ENSOANP00000012567 OAUltra163
ENSP00000302665 HS12 ENSOANP00000008847 OAUltra443
ENSP00000305810 HS4 ENSOANP00000019125 OAUltra260
ENSP00000302843 HS5 ENSOANP00000011068 OAContig15406
ENSP00000291532 HS21 ENSOANP00000010299 OAUltra222
ENSP00000302846 HS5 ENSOANP00000000566 OAUltra251
ENSP00000413156 HS17 ENSOANP00000000281 OAContig11469
ENSP00000484342 HS2 ENSOANP00000009723 OAUltra514
ENSP00000484343 HS6 ENSOANP00000003356 OAContig308
ENSP00000354543 HS3 ENSOANP00000015046 OAUltra4
ENSP00000380746 HS16 ENSOANP00000016197 OAContig27296
ENSP00000422496 HS9 ENSOANP00000016044 OAX5
ENSP00000356475 HS6 ENSOANP00000018316 OA2
ENSP00000356476 HS1 ENSOANP00000001610 OAUltra341
ENSP00000331734 HS21 ENSOANP00000010224 OAUltra222
ENSP00000356471 HS1 ENSOANP00000001614 OAUltra341
ENSP00000331736 HS1 ENSOANP00000001362 OAUltra341
ENSP00000274181 HS5 ENSOANP00000002789 OAX3
ENSP00000484291 HSCHR_HSCHR17_1_CTG2 ENSOANP00000004018 OAContig665
ENSP00000317904 HS19 ENSOANP00000006703 OAContig17658
ENSP00000398708 HS12 ENSOANP00000016839 OAUltra258
ENSP00000355077 HS16 ENSOANP00000017411 OAUltra302
ENSP00000289119 HS18 ENSOANP00000007347 OA7
ENSP00000324806 HS3 ENSOANP00000002674 OAContig2920
ENSP00000259239 HS2 ENSOANP00000022996 OAContig765
ENSP00000352572 HS21 ENSOANP00000025554 OAContig273
ENSP00000352575 HS2 ENSOANP00000012394 OAContig593
ENSP00000342938 HS7 ENSOANP00000024138 OAContig26655
ENSP00000301727 HS16 ENSOANP00000012396 OAContig31946
ENSP00000470037 HS19 ENSOANP00000001284 OAContig14108
ENSP00000396722 HS11 ENSOANP00000026848 OAContig2666
ENSP00000342931 HS3 ENSOANP00000000787 OAUltra166
ENSP00000334382 HS5 ENSOANP00000012564 OAContig349
ENSP00000271139 HS1 ENSOANP00000011555 OAContig3219
ENSP00000278379 HS11 ENSOANP00000011763 OA3
ENSP00000274457 HS5 ENSOANP00000014051 OAContig11861
ENSP00000393557 HS4 ENSOANP00000021606 OAUltra362
ENSP00000381273 HS22 ENSOANP00000020258 OAContig18733
ENSP00000201031 HS20 ENSOANP00000014730 OAUltra516
ENSP00000326110 HS5 ENSOANP00000008676 OA10
ENSP00000381693 HS10 ENSOANP00000021022 OAContig3062
ENSP00000368589 HS6 ENSOANP00000011117 OAUltra474
ENSP00000281708 HS4 ENSOANP00000008405 OAUltra539
ENSP00000480842 HSCHR_HSCHR16_3_CTG1 ENSOANP00000003834 OAUltra281
ENSP00000344242 HS7 ENSOANP00000023706 OAUltra5
ENSP00000480332 HS1 ENSOANP00000003284 OAUltra472
ENSP00000369989 HS13 ENSOANP00000023192 OAUltra336
ENSP00000273861 HS4 ENSOANP00000014138 OAContig1391
ENSP00000376568 HS3 ENSOANP00000004341 OAContig2472
ENSP00000432011 HS11 ENSOANP00000018551 OAContig26072
ENSP00000398832 HS3 ENSOANP00000026208 OA1
ENSP00000374566 HS17 ENSOANP00000006843 OA2
ENSP00000358762 HS6 ENSOANP00000002049 OAUltra483
ENSP00000295542 HS1 ENSOANP00000018055 OAContig24964
ENSP00000411124 HS14 ENSOANP00000015261 OAUltra378
ENSP00000341914 HS6 ENSOANP00000013165 OAUltra2
ENSP00000341911 HS19 ENSOANP00000014638 OAUltra266
ENSP00000307272 HS17 ENSOANP00000015560 OAContig4046
ENSP00000261353 HS2 ENSOANP00000002829 OAContig1130
ENSP00000344392 HS16 ENSOANP00000016388 OAContig4807
ENSP00000344393 HS14 ENSOANP00000017696 OAContig173575
ENSP00000085068 HS19 ENSOANP00000032994 OAContig7168
ENSP00000367806 HS19 ENSOANP00000002430 OAContig23177
ENSP00000446479 HS12 ENSOANP00000014012 OAUltra252
ENSP00000362273 HS1 ENSOANP00000003287 OAUltra472
ENSP00000376919 HS17 ENSOANP00000019762 OAContig5399
ENSP00000239165 HS17 ENSOANP00000000635 OAContig20272
ENSP00000358854 HS10 ENSOANP00000002624 OAUltra272
ENSP00000363046 HS10 ENSOANP00000007309 OAUltra217
ENSP00000376911 HS14 ENSOANP00000008631 OAUltra378
ENSP00000296930 HS5 ENSOANP00000012412 OAX1
ENSP00000415662 HS17 ENSOANP00000028666 OAContig8384
ENSP00000306185 HS4 ENSOANP00000005657 OAUltra512
ENSP00000362395 HSX ENSOANP00000011247 OAUltra722
ENSP00000348429 HS10 ENSOANP00000002527 OAUltra272
ENSP00000463094 HS18 ENSOANP00000024831 OA5
ENSP00000360690 HSX ENSOANP00000018462 OA6
ENSP00000303575 HS4 ENSOANP00000015080 OAContig18276
ENSP00000272444 HS2 ENSOANP00000014976 OAContig4290
ENSP00000358309 HS6 ENSOANP00000014218 OAUltra542
ENSP00000286428 HSX ENSOANP00000002020 OA6
ENSP00000387303 HS14 ENSOANP00000001235 OA1
ENSP00000229395 HS12 ENSOANP00000032551 OAContig19486
ENSP00000239891 HS13 ENSOANP00000024405 OAUltra336
ENSP00000340474 HS9 ENSOANP00000019749 OAContig2669
ENSP00000415299 HS9 ENSOANP00000004192 OA2
ENSP00000338165 HS1 ENSOANP00000006095 OAUltra467
ENSP00000380308 HS2 ENSOANP00000013654 OAUltra514
ENSP00000380659 HS22 ENSOANP00000023093 OAUltra57
ENSP00000348521 HS13 ENSOANP00000014355 OAContig59
ENSP00000385118 HS5 ENSOANP00000019776 OAX5
ENSP00000290472 HS15 ENSOANP00000016344 OAContig2643
ENSP00000403293 HS8 ENSOANP00000013430 OAContig22839
ENSP00000386433 HS2 ENSOANP00000020563 OAUltra191
ENSP00000350552 HS12 ENSOANP00000008790 OAUltra443
ENSP00000256460 HS3 ENSOANP00000019138 OAUltra238
ENSP00000350558 HS20 ENSOANP00000030960 OAContig22318
ENSP00000350228 HS11 ENSOANP00000012590 OAUltra163
ENSP00000430945 HS8 ENSOANP00000022207 OA4
ENSP00000333266 HS3 ENSOANP00000020009 OAContig17632
ENSP00000327467 HS22 ENSOANP00000004257 OAContig87159
ENSP00000209718 HS17 ENSOANP00000004608 OAContig607
ENSP00000333262 HS22 ENSOANP00000000401 OA2
ENSP00000260008 HS4 ENSOANP00000008414 OAUltra539
ENSP00000361475 HS9 ENSOANP00000001655 OA4
ENSP00000417401 HS20 ENSOANP00000007832 OAUltra337
ENSP00000327468 HS3 ENSOANP00000021625 OAUltra238
ENSP00000332013 HS20 ENSOANP00000007818 OAUltra337
ENSP00000425721 HS5 ENSOANP00000001931 OAUltra358
ENSP00000392549 HS3 ENSOANP00000019134 OAUltra238
ENSP00000265748 HS7 ENSOANP00000002458 OAContig11942
ENSP00000445920 HS12 ENSOANP00000000447 OAContig9992
ENSP00000269221 HS18 ENSOANP00000002327 OAContig19490
ENSP00000483549 HS17 ENSOANP00000026914 OAContig30548
ENSP00000459943 HS17 ENSOANP00000007501 OAContig25433
ENSP00000333012 HS20 ENSOANP00000005347 OAUltra337
ENSP00000362987 HS10 ENSOANP00000023703 OA3
ENSP00000483540 HS9 ENSOANP00000027623 OAUltra70
ENSP00000483011 HS2 ENSOANP00000017505 OAUltra508
ENSP00000256689 HS12 ENSOANP00000010134 OA2
ENSP00000266984 HS12 ENSOANP00000022874 OAContig22228
ENSP00000361562 HS20 ENSOANP00000019174 OAUltra55
ENSP00000333003 HS8 ENSOANP00000022438 OAContig6445
ENSP00000266980 HS12 ENSOANP00000012745 OAContig33280
ENSP00000265742 HS7 ENSOANP00000009641 OAContig15505
ENSP00000002596 HS4 ENSOANP00000019723 OAContig9093
ENSP00000362187 HS9 ENSOANP00000008580 OAContig11449
ENSP00000362186 HSX ENSOANP00000014069 OAUltra519
ENSP00000429932 HS8 ENSOANP00000005160 OAUltra236
ENSP00000373702 HS3 ENSOANP00000007910 OAUltra239
ENSP00000301788 HS11 ENSOANP00000009249 OAUltra645
ENSP00000229238 HS12 ENSOANP00000004776 OAContig20610
ENSP00000324287 HS3 ENSOANP00000020170 OA7
ENSP00000402758 HS12 ENSOANP00000001158 OAContig34646
ENSP00000419923 HS10 ENSOANP00000009698 OAUltra274
ENSP00000337452 HS15 ENSOANP00000020691 OAContig11707
ENSP00000379670 HS7 ENSOANP00000014578 OAUltra231
ENSP00000377435 HS17 ENSOANP00000018264 OAUltra9
ENSP00000420306 HS22 ENSOANP00000009391 OAContig2379
ENSP00000435681 HS14 ENSOANP00000019062 OAUltra378
ENSP00000302478 HS13 ENSOANP00000013872 OAUltra519
ENSP00000280481 HS13 ENSOANP00000024423 OAUltra336
ENSP00000402527 HS6 ENSOANP00000001472 OAUltra483
ENSP00000347845 HS3 ENSOANP00000016090 OAContig7028
ENSP00000257336 HS13 ENSOANP00000017938 OAUltra284
ENSP00000383105 HS22 ENSOANP00000018020 OAContig3218
ENSP00000359552 HS1 ENSOANP00000014526 OA4
ENSP00000299721 HS18 ENSOANP00000005441 OA3
ENSP00000357798 HS10 ENSOANP00000008320 OAContig15682
ENSP00000356263 HS6 ENSOANP00000005283 OA3
ENSP00000340896 HS8 ENSOANP00000020704 OAContig2762
ENSP00000356265 HS1 ENSOANP00000014873 OAUltra171
ENSP00000356599 HS1 ENSOANP00000001507 OAUltra341
ENSP00000384488 HS12 ENSOANP00000003559 OAContig24529
ENSP00000388658 HS2 ENSOANP00000013658 OAUltra514
ENSP00000420931 HS4 ENSOANP00000003523 OAUltra173
ENSP00000290894 HS15 ENSOANP00000009177 OAContig9213
ENSP00000413098 HS6 ENSOANP00000022430 OA2
ENSP00000384371 HS3 ENSOANP00000001352 OA7
ENSP00000468304 HS17 ENSOANP00000005066 OAContig3720
ENSP00000384376 HS2 ENSOANP00000005362 OA2
ENSP00000452967 HS15 ENSOANP00000025081 OAContig27343
ENSP00000326933 HS2 ENSOANP00000019675 OAUltra56
ENSP00000245796 HS2 ENSOANP00000016721 OAContig1254
ENSP00000287218 HS6 ENSOANP00000020807 OAUltra330
ENSP00000468308 HS17 ENSOANP00000012830 OAUltra288
ENSP00000261517 HS15 ENSOANP00000004570 OA5
ENSP00000261514 HS4 ENSOANP00000011850 OA12
ENSP00000460157 HS16 ENSOANP00000008305 OAContig1411
ENSP00000328169 HS14 ENSOANP00000012531 OAContig8124
ENSP00000291554 HS21 ENSOANP00000010321 OAUltra222
ENSP00000270747 HS1 ENSOANP00000014336 OAContig20106
ENSP00000399376 HS20 ENSOANP00000024913 OAContig169402
ENSP00000332353 HS9 ENSOANP00000021071 OAContig11886
ENSP00000366032 HS10 ENSOANP00000022851 OAContig8309
ENSP00000456042 HS16 ENSOANP00000024627 OAUltra517
ENSP00000366030 HS9 ENSOANP00000018450 OAUltra200
ENSP00000398536 HS3 ENSOANP00000010804 OAUltra117
ENSP00000265523 HS7 ENSOANP00000016952 OAContig48
ENSP00000335371 HS4 ENSOANP00000000638 OAContig9300
ENSP00000462885 HS17 ENSOANP00000012790 OAUltra288
ENSP00000361812 HS20 ENSOANP00000014108 OAContig5252
ENSP00000413896 HS10 ENSOANP00000027256 OAContig9604
ENSP00000369129 HS6 ENSOANP00000011417 OAUltra474
ENSP00000255882 HS22 ENSOANP00000004276 OAContig14700
ENSP00000405176 HS2 ENSOANP00000020480 OA7
ENSP00000359485 HS1 ENSOANP00000012380 OAContig8157
ENSP00000430316 HS6 ENSOANP00000020371 OAUltra542
ENSP00000368517 HS10 ENSOANP00000024271 OAContig13
ENSP00000484595 HSCHR_HSCHR16_1_CTG1 ENSOANP00000025175 OAUltra102
ENSP00000003084 HS7 ENSOANP00000013971 OAUltra479
ENSP00000385025 HS17 ENSOANP00000015660 OA2
ENSP00000362863 HS10 ENSOANP00000030218 OA3
ENSP00000385689 HS22 ENSOANP00000025648 OAContig8904
ENSP00000303252 HS2 ENSOANP00000014761 OAContig7878
ENSP00000362869 HS9 ENSOANP00000007442 OAUltra70
ENSP00000261755 HS15 ENSOANP00000031176 OAContig16456
ENSP00000404375 HSX ENSOANP00000006713 OAUltra519
ENSP00000381034 HS18 ENSOANP00000002883 OAUltra480
ENSP00000365530 HS17 ENSOANP00000013719 OAContig2162
ENSP00000382770 HS8 ENSOANP00000002120 OAUltra422
ENSP00000384552 HS4 ENSOANP00000008440 OAUltra539
ENSP00000233242 HS2 ENSOANP00000005367 OA2
ENSP00000298097 HS14 ENSOANP00000022090 OA4
ENSP00000381036 HS6 ENSOANP00000026811 OAContig7627
ENSP00000404808 HS12 ENSOANP00000018603 OAContig3949
ENSP00000338290 HS20 ENSOANP00000029180 OAContig13536
ENSP00000362300 HS1 ENSOANP00000003299 OAUltra472
ENSP00000281142 HS4 ENSOANP00000019592 OAContig3946
ENSP00000373404 HS6 ENSOANP00000013436 OAUltra67
ENSP00000255087 HS11 ENSOANP00000002326 OAContig11948
ENSP00000261180 HS12 ENSOANP00000019430 OAUltra538
ENSP00000261183 HS12 ENSOANP00000010142 OAUltra127
ENSP00000241502 HS3 ENSOANP00000022511 OAContig1195
ENSP00000367631 HS20 ENSOANP00000013383 OAUltra56
ENSP00000376478 HS2 ENSOANP00000009921 OAUltra514
ENSP00000253792 HS17 ENSOANP00000009222 OAContig15383
ENSP00000376472 HS11 ENSOANP00000010079 OAContig2444
ENSP00000378181 HS16 ENSOANP00000002119 OAUltra604
ENSP00000477613 HS11 ENSOANP00000016616 OAUltra192
ENSP00000303437 HS8 ENSOANP00000025717 OA4
ENSP00000303434 HS4 ENSOANP00000021953 OAUltra33
ENSP00000287380 HS8 ENSOANP00000011570 OAContig8385
ENSP00000439689 HS6 ENSOANP00000013464 OAUltra67
ENSP00000384554 HS22 ENSOANP00000005668 OAContig26379
ENSP00000342235 HS2 ENSOANP00000011184 OA7
ENSP00000303525 HS4 ENSOANP00000011857 OA12
ENSP00000216367 HS14 ENSOANP00000022057 OA4
ENSP00000381928 HS4 ENSOANP00000000618 OAContig6120
ENSP00000251038 HS14 ENSOANP00000024638 OA1
ENSP00000352216 HS20 ENSOANP00000011273 OAContig13678
ENSP00000255224 HS18 ENSOANP00000004373 OA3
ENSP00000476525 HS19 ENSOANP00000020132 OAUltra517
ENSP00000355533 HS1 ENSOANP00000016315 OAUltra67
ENSP00000342181 HS4 ENSOANP00000013631 OAUltra173
ENSP00000362870 HS1 ENSOANP00000010144 OAContig9090
ENSP00000351520 HS8 ENSOANP00000021892 OA5
ENSP00000316240 HS12 ENSOANP00000019302 OAContig24036
ENSP00000316244 HS5 ENSOANP00000001713 OAUltra307
ENSP00000361366 HS10 ENSOANP00000005038 OAUltra12
ENSP00000483345 HS19 ENSOANP00000021624 OAContig14026
ENSP00000455730 HS15 ENSOANP00000019336 OAContig20146
ENSP00000431049 HS7 ENSOANP00000005550 OAUltra450
ENSP00000260585 HS2 ENSOANP00000000835 OAUltra179
ENSP00000439068 HS12 ENSOANP00000010563 OAUltra443
ENSP00000268206 HS15 ENSOANP00000018998 OAUltra373
ENSP00000233146 HS2 ENSOANP00000021200 OAContig11402
ENSP00000323588 HS3 ENSOANP00000007061 OAUltra347
ENSP00000262726 HS22 ENSOANP00000030987 OAContig2211
ENSP00000367356 HS10 ENSOANP00000007019 OA15
ENSP00000308000 HS11 ENSOANP00000019708 OAUltra679
ENSP00000415327 HS11 ENSOANP00000022880 OAContig1215
ENSP00000412201 HS4 ENSOANP00000024693 OA12
ENSP00000416673 HS15 ENSOANP00000002449 OAContig3082
ENSP00000480451 HS9 ENSOANP00000031044 OAContig21084
ENSP00000419494 HS3 ENSOANP00000018545 OAContig1564
ENSP00000301645 HS8 ENSOANP00000007987 OA7
ENSP00000378725 HS14 ENSOANP00000003013 OAContig2032
ENSP00000387261 HS18 ENSOANP00000006463 OAUltra74
ENSP00000303920 HS5 ENSOANP00000006631 OAContig25849
ENSP00000290231 HS20 ENSOANP00000000925 OAUltra380
ENSP00000478589 HS17 ENSOANP00000001746 OAContig10564
ENSP00000357037 HS6 ENSOANP00000016162 OAUltra520
ENSP00000383118 HS1 ENSOANP00000016321 OAContig5996
ENSP00000363804 HS9 ENSOANP00000006652 OAUltra477
ENSP00000364855 HS6 ENSOANP00000017570 OAUltra740
ENSP00000439250 HS7 ENSOANP00000006595 OAUltra413
ENSP00000415491 HS8 ENSOANP00000017084 OAContig909
ENSP00000401277 HS7 ENSOANP00000005047 OAUltra5
ENSP00000270824 HS1 ENSOANP00000003277 OAUltra472
ENSP00000368452 HS9 ENSOANP00000010942 OAContig18321
ENSP00000411375 HS3 ENSOANP00000015982 OAUltra51
ENSP00000411831 HS1 ENSOANP00000007286 OAContig1062
ENSP00000314480 HS7 ENSOANP00000014133 OAContig243594
ENSP00000370713 HS10 ENSOANP00000009705 OAUltra274
ENSP00000316861 HSX ENSOANP00000004144 OAUltra462
ENSP00000361775 HS10 ENSOANP00000009407 OA3
ENSP00000427463 HS4 ENSOANP00000024721 OAContig1042
ENSP00000336733 HS9 ENSOANP00000021550 OA4
ENSP00000354111 HS20 ENSOANP00000007805 OAUltra337
ENSP00000229239 HS12 ENSOANP00000007123 OAUltra687
ENSP00000378019 HS4 ENSOANP00000014788 OAUltra445
ENSP00000272907 HS2 ENSOANP00000017766 OA7
ENSP00000340648 HSX ENSOANP00000001129 OAUltra403
ENSP00000407726 HS11 ENSOANP00000023923 OAContig3905
ENSP00000407724 HS1 ENSOANP00000005313 OAContig3911
ENSP00000478059 HS11 ENSOANP00000015074 OAUltra275
ENSP00000340644 HS15 ENSOANP00000029034 OAContig7025
ENSP00000370718 HSX ENSOANP00000017510 OAUltra86
ENSP00000326706 HS15 ENSOANP00000008224 OAContig227262
ENSP00000275216 HS6 ENSOANP00000008469 OAUltra520
ENSP00000254719 HS17 ENSOANP00000017238 OAUltra43
ENSP00000362054 HS6 ENSOANP00000003197 OAUltra269
ENSP00000256854 HS18 ENSOANP00000002741 OA3
ENSP00000256857 HS18 ENSOANP00000029545 OA3
ENSP00000256858 HS18 ENSOANP00000024600 OAContig4907
ENSP00000288670 HS2 ENSOANP00000009749 OAUltra514
ENSP00000327077 HS8 ENSOANP00000028445 OAContig8507
ENSP00000327070 HS7 ENSOANP00000002188 OAContig10367
ENSP00000356256 HS1 ENSOANP00000009233 OAUltra171
ENSP00000010299 HS1 ENSOANP00000015247 OAContig6564
ENSP00000356621 HS1 ENSOANP00000001502 OAUltra341
ENSP00000266754 HS12 ENSOANP00000008875 OAUltra443
ENSP00000217109 HS20 ENSOANP00000014716 OAUltra516
ENSP00000359300 HSX ENSOANP00000013864 OAUltra519
ENSP00000370984 HS4 ENSOANP00000018731 OAContig6563
ENSP00000359305 HS1 ENSOANP00000001829 OAUltra431
ENSP00000293404 HS17 ENSOANP00000029911 OAContig8541
ENSP00000222139 HS19 ENSOANP00000006895 OAContig19721
ENSP00000321951 HS12 ENSOANP00000026697 OAContig20084
ENSP00000310382 HS17 ENSOANP00000007861 OAUltra151
ENSP00000281437 HS11 ENSOANP00000000905 OAUltra380
ENSP00000351327 HSX ENSOANP00000022045 OAUltra315
ENSP00000426983 HS4 ENSOANP00000006028 OAUltra277
ENSP00000367893 HS10 ENSOANP00000024230 OAContig13
ENSP00000469820 HS11 ENSOANP00000005956 OAContig1194
ENSP00000279036 HS20 ENSOANP00000030043 OAContig14430
ENSP00000451080 HS14 ENSOANP00000019962 OA1
ENSP00000287957 HS7 ENSOANP00000019206 OAContig1087
ENSP00000483484 HS5 ENSOANP00000024868 OA1
ENSP00000365318 HS6 ENSOANP00000013288 OAContig14117
ENSP00000266534 HS12 ENSOANP00000002770 OA2
ENSP00000357494 HS6 ENSOANP00000019734 OAContig784
ENSP00000376620 HS14 ENSOANP00000009121 OAUltra378
ENSP00000367030 HS10 ENSOANP00000029045 OAContig11183
ENSP00000417235 HS3 ENSOANP00000020850 OAUltra414
ENSP00000358283 HS6 ENSOANP00000002090 OAUltra483
ENSP00000221496 HS19 ENSOANP00000006757 OAContig22983
ENSP00000221494 HS19 ENSOANP00000021536 OAContig17991
ENSP00000225371 HS17 ENSOANP00000001964 OAContig35300
ENSP00000278919 HS11 ENSOANP00000000535 OAContig10612
ENSP00000232978 HS3 ENSOANP00000014246 OAContig2874
ENSP00000453773 HS20 ENSOANP00000007839 OAUltra337
ENSP00000376276 HS17 ENSOANP00000004292 OAContig181974
ENSP00000258534 HS12 ENSOANP00000008856 OAUltra443
ENSP00000234142 HS2 ENSOANP00000004250 OA1
ENSP00000376686 HS6 ENSOANP00000007986 OAContig16295
ENSP00000365891 HSX ENSOANP00000023980 OAContig8645
ENSP00000343103 HS16 ENSOANP00000017400 OAX1
ENSP00000185150 HS2 ENSOANP00000007362 OAContig1446
ENSP00000312652 HS7 ENSOANP00000001265 OA10
ENSP00000347454 HS11 ENSOANP00000011798 OA3
ENSP00000422852 HS16 ENSOANP00000027803 OAContig15073
ENSP00000347457 HS1 ENSOANP00000001413 OAUltra341
ENSP00000321455 HS8 ENSOANP00000032252 OAContig9986
ENSP00000384364 HS7 ENSOANP00000021119 OAUltra65
ENSP00000475986 HS2 ENSOANP00000027217 OAContig1980
ENSP00000221114 HS8 ENSOANP00000007672 OAContig8443
ENSP00000347988 HS7 ENSOANP00000007641 OA10
ENSP00000477527 HS6 ENSOANP00000000317 OAContig819
ENSP00000296420 HS4 ENSOANP00000033018 OAContig751
ENSP00000380467 HS15 ENSOANP00000009098 OAContig10469
ENSP00000296424 HS4 ENSOANP00000025241 OAUltra681
ENSP00000479266 HS13 ENSOANP00000015896 OAUltra72
ENSP00000290649 HS16 ENSOANP00000006641 OAContig2159
ENSP00000276682 HS8 ENSOANP00000007727 OA4
ENSP00000232974 HS3 ENSOANP00000017107 OAContig15514
ENSP00000353025 HS7 ENSOANP00000008997 OAUltra479
ENSP00000295030 HS2 ENSOANP00000019636 OAUltra56
ENSP00000388825 HS6 ENSOANP00000027559 OAContig17694
ENSP00000381840 HS12 ENSOANP00000027797 OAContig9900
ENSP00000377723 HS6 ENSOANP00000013454 OAUltra67
ENSP00000215855 HS22 ENSOANP00000015051 OAContig14187
ENSP00000257818 HS11 ENSOANP00000011781 OA3
ENSP00000306817 HS2 ENSOANP00000009038 OAUltra202
ENSP00000270357 HS2 ENSOANP00000014975 OAContig19072
ENSP00000423602 HS4 ENSOANP00000018546 OAContig9495
ENSP00000394624 HS6 ENSOANP00000023031 OA2
ENSP00000428280 HS8 ENSOANP00000022220 OA4
ENSP00000284951 HS20 ENSOANP00000013410 OAUltra56
ENSP00000160262 HS19 ENSOANP00000024823 OAContig11326
ENSP00000390535 HS14 ENSOANP00000022104 OA4
ENSP00000449260 HS12 ENSOANP00000027126 OAUltra124
ENSP00000353793 HS14 ENSOANP00000016556 OAContig2084
ENSP00000353791 HS1 ENSOANP00000021744 OAContig14302
ENSP00000353796 HS2 ENSOANP00000029687 OAContig27407
ENSP00000481881 HS14 ENSOANP00000027138 OAUltra31
ENSP00000352401 HS2 ENSOANP00000000513 OA7
ENSP00000360918 HS10 ENSOANP00000003794 OAContig18120
ENSP00000360916 HS9 ENSOANP00000004523 OA4
ENSP00000481889 HSCHR_HSCHR8_8_CTG1 ENSOANP00000022276 OAX1
ENSP00000360913 HS1 ENSOANP00000000616 OAContig21609
ENSP00000447879 HS1 ENSOANP00000031977 OAContig20741
ENSP00000361024 HS1 ENSOANP00000015220 OAContig3645
ENSP00000270538 HS19 ENSOANP00000016284 OAContig3892
ENSP00000364582 HS1 ENSOANP00000011051 OA5
ENSP00000435777 HS11 ENSOANP00000012250 OAUltra270
ENSP00000456709 HS16 ENSOANP00000003740 OA11
ENSP00000333813 HS22 ENSOANP00000006324 OAUltra176
ENSP00000434602 HS6 ENSOANP00000013118 OAUltra2
ENSP00000319006 HS3 ENSOANP00000012917 OAContig14357
ENSP00000275525 HS7 ENSOANP00000025688 OA4
ENSP00000323264 HS5 ENSOANP00000002587 OA1
ENSP00000457258 HS16 ENSOANP00000003320 OA4
ENSP00000240079 HS12 ENSOANP00000008854 OAUltra443
ENSP00000278979 HS20 ENSOANP00000029104 OAContig20836
ENSP00000359423 HSX ENSOANP00000018428 OA6
ENSP00000302647 HS14 ENSOANP00000022176 OA4
ENSP00000379442 HS16 ENSOANP00000022546 OA2
ENSP00000379113 HS22 ENSOANP00000017784 OAContig17132
ENSP00000231751 HS3 ENSOANP00000017790 OAUltra128
ENSP00000405544 HSX ENSOANP00000025197 OAUltra86
ENSP00000347184 HS4 ENSOANP00000030127 OAContig13307
ENSP00000358400 HS6 ENSOANP00000020369 OAUltra542
ENSP00000329926 HS10 ENSOANP00000002617 OAUltra272
ENSP00000302648 HS19 ENSOANP00000006698 OAContig8245
ENSP00000479789 HS6 ENSOANP00000006591 OAUltra413
ENSP00000446830 HS12 ENSOANP00000004210 OAContig38224
ENSP00000306522 HS1 ENSOANP00000006397 OAUltra107
ENSP00000482779 HSCHR_HSCHR22_1_CTG7 ENSOANP00000019298 OAContig2621
ENSP00000207457 HS1 ENSOANP00000003290 OAUltra472
ENSP00000437552 HS6 ENSOANP00000017504 OAUltra508
ENSP00000306528 HS1 ENSOANP00000016270 OAUltra67
ENSP00000383911 HS13 ENSOANP00000008696 OA10
ENSP00000359892 HS1 ENSOANP00000025722 OAContig919
ENSP00000359890 HSX ENSOANP00000018537 OA6
ENSP00000415862 HS3 ENSOANP00000011372 OAContig4312
ENSP00000364118 HS11 ENSOANP00000009516 OAContig26604
ENSP00000364119 HS20 ENSOANP00000020413 OAContig1137
ENSP00000357259 HS1 ENSOANP00000032175 OAContig49558
ENSP00000401513 HS15 ENSOANP00000031597 OAContig9237
ENSP00000405726 HS22 ENSOANP00000026695 OAContig40059
ENSP00000382733 HS22 ENSOANP00000003647 OAContig5097
ENSP00000259212 HS2 ENSOANP00000016716 OAContig1254
ENSP00000259631 HS9 ENSOANP00000000751 OAContig6869
ENSP00000317439 HS7 ENSOANP00000027160 OAUltra274
ENSP00000352513 HS1 ENSOANP00000006147 OAUltra341
ENSP00000397373 HS3 ENSOANP00000023751 OAUltra195
ENSP00000352516 HS19 ENSOANP00000019393 OAContig12710
ENSP00000255764 HS5 ENSOANP00000002792 OAX3
ENSP00000245457 HS14 ENSOANP00000021997 OA4
ENSP00000263697 HS1 ENSOANP00000014286 OAContig19303
ENSP00000391227 HS17 ENSOANP00000018334 OAUltra430
ENSP00000273130 HS3 ENSOANP00000015970 OAUltra51
ENSP00000246071 HS20 ENSOANP00000001971 OAUltra56
ENSP00000356071 HS6 ENSOANP00000013860 OA2
ENSP00000243673 HS11 ENSOANP00000016488 OAUltra29
ENSP00000281382 HS2 ENSOANP00000007699 OAUltra596
ENSP00000359094 HS20 ENSOANP00000007829 OAUltra337
ENSP00000351990 HS16 ENSOANP00000001690 OAUltra249
ENSP00000456851 HS15 ENSOANP00000014819 OAContig9586
ENSP00000456850 HS4 ENSOANP00000030565 OAUltra173
ENSP00000481626 HS18 ENSOANP00000007918 OAUltra239
ENSP00000444969 HS17 ENSOANP00000026138 OAUltra324
ENSP00000310658 HS11 ENSOANP00000004939 OA3
ENSP00000381216 HS19 ENSOANP00000000448 OAContig7639
ENSP00000422626 HS4 ENSOANP00000014795 OAUltra445
ENSP00000389044 HS19 ENSOANP00000007241 OAUltra49
ENSP00000264167 HS2 ENSOANP00000013745 OAUltra514
ENSP00000421191 HS11 ENSOANP00000010708 OAContig13697
ENSP00000364650 HS10 ENSOANP00000009625 OAUltra274
ENSP00000264161 HS2 ENSOANP00000012714 OAUltra387
ENSP00000368566 HS5 ENSOANP00000014675 OAX1
ENSP00000269349 HS17 ENSOANP00000000559 OAContig26927
ENSP00000480158 HS17 ENSOANP00000005236 OAContig11955
ENSP00000264260 HS2 ENSOANP00000019370 OAUltra187
ENSP00000367794 HSX ENSOANP00000011320 OAUltra222
ENSP00000369965 HS5 ENSOANP00000024883 OA1
ENSP00000369960 HS8 ENSOANP00000024921 OAContig3722
ENSP00000329846 HS12 ENSOANP00000014978 OAUltra218
ENSP00000410769 HS3 ENSOANP00000000924 OAUltra743
ENSP00000322898 HS5 ENSOANP00000019523 OAX1
ENSP00000263062 HS10 ENSOANP00000009652 OAUltra274
ENSP00000263063 HS10 ENSOANP00000009627 OAUltra274
ENSP00000330805 HS8 ENSOANP00000008537 OA5
ENSP00000351157 HS5 ENSOANP00000020653 OAContig11048
ENSP00000351155 HS14 ENSOANP00000022029 OA4
ENSP00000358786 HS1 ENSOANP00000006362 OAUltra543
ENSP00000318066 HS6 ENSOANP00000013135 OAUltra2
ENSP00000462269 HS10 ENSOANP00000024242 OA3
ENSP00000326391 HS7 ENSOANP00000003080 OA2
ENSP00000219281 HS16 ENSOANP00000019191 OAUltra55
ENSP00000341938 HS7 ENSOANP00000016551 OAContig8068
ENSP00000360365 HSX ENSOANP00000004082 OAUltra390
ENSP00000360366 HS1 ENSOANP00000006355 OAContig22582
ENSP00000444743 HS17 ENSOANP00000020016 OAUltra69
ENSP00000480313 HS21 ENSOANP00000010345 OAUltra222
ENSP00000368305 HS20 ENSOANP00000013343 OAUltra56
ENSP00000226760 HS4 ENSOANP00000031629 OAContig40750
ENSP00000229002 HS12 ENSOANP00000022747 OAContig4884
ENSP00000295683 HS2 ENSOANP00000022900 OAContig38449
ENSP00000223357 HS7 ENSOANP00000010381 OAContig2861
ENSP00000263285 HS1 ENSOANP00000013421 OAContig5899
ENSP00000345359 HS3 ENSOANP00000009304 OAContig4960
ENSP00000361446 HS10 ENSOANP00000011170 OAContig1262
ENSP00000296953 HS5 ENSOANP00000006309 OAContig740
ENSP00000289805 HS16 ENSOANP00000007661 OA11
ENSP00000261647 HS17 ENSOANP00000020061 OAUltra69
ENSP00000386181 HS2 ENSOANP00000013746 OAUltra514
ENSP00000358320 HS1 ENSOANP00000033158 OAContig33668
ENSP00000358857 HSX ENSOANP00000017455 OAUltra401
ENSP00000353259 HS17 ENSOANP00000026912 OAUltra428
ENSP00000358327 HS10 ENSOANP00000002509 OAUltra272
ENSP00000358853 HS6 ENSOANP00000002092 OAUltra483
ENSP00000298125 HS13 ENSOANP00000024464 OAUltra336
ENSP00000298124 HS10 ENSOANP00000005863 OAContig7432
ENSP00000272462 HS2 ENSOANP00000020732 OAUltra316
ENSP00000251968 HS11 ENSOANP00000013298 OAContig3118
ENSP00000269967 HS19 ENSOANP00000029491 OAContig33271
ENSP00000459615 HS1 ENSOANP00000008562 OA7
ENSP00000484811 HS8 ENSOANP00000019080 OAContig13229
ENSP00000272322 HS2 ENSOANP00000019668 OAUltra56
ENSP00000320940 HS2 ENSOANP00000007209 OAContig14125
ENSP00000311712 HS3 ENSOANP00000001343 OA7
ENSP00000369390 HS7 ENSOANP00000020910 OAContig8567
ENSP00000320949 HS16 ENSOANP00000019175 OAUltra55
ENSP00000225474 HS17 ENSOANP00000001407 OAContig19463
ENSP00000365505 HSX ENSOANP00000021417 OAUltra295
ENSP00000390849 HS3 ENSOANP00000015979 OAUltra51
ENSP00000218867 HS13 ENSOANP00000014382 OAContig59
ENSP00000251809 HS8 ENSOANP00000029881 OAContig4632
ENSP00000329715 HS22 ENSOANP00000023092 OAUltra57
ENSP00000266383 HS12 ENSOANP00000017327 OAUltra114
ENSP00000386452 HS17 ENSOANP00000015139 OAContig9096
ENSP00000386987 HS11 ENSOANP00000012976 OAUltra661
ENSP00000386988 HS10 ENSOANP00000001300 OAContig8607
ENSP00000386458 HS2 ENSOANP00000009758 OAUltra514
ENSP00000369399 HS20 ENSOANP00000014863 OAContig20652
ENSP00000262887 HS19 ENSOANP00000017067 OAContig24784
ENSP00000242729 HS12 ENSOANP00000018105 OAContig11733
ENSP00000256442 HS5 ENSOANP00000016886 OAContig1519
ENSP00000309432 HS17 ENSOANP00000021060 OAContig36404
ENSP00000453076 HS15 ENSOANP00000009357 OAContig3562
ENSP00000295256 HS4 ENSOANP00000021708 OAUltra445
ENSP00000309439 HS17 ENSOANP00000008495 OAContig4932
ENSP00000377047 HS7 ENSOANP00000007632 OA10
ENSP00000480421 HS7 ENSOANP00000029709 OAContig56322
ENSP00000463795 HS17 ENSOANP00000013235 OAContig1937
ENSP00000421508 HS4 ENSOANP00000021602 OAUltra362
ENSP00000361095 HS1 ENSOANP00000018685 OAUltra131
ENSP00000361097 HS10 ENSOANP00000009268 OAContig8216
ENSP00000410715 HS7 ENSOANP00000018389 OAContig379
ENSP00000362217 HSX ENSOANP00000006864 OAUltra420
ENSP00000386080 HS10 ENSOANP00000022327 OAContig1248
ENSP00000365938 HS13 ENSOANP00000023477 OAUltra284
ENSP00000298573 HS12 ENSOANP00000001151 OAUltra121
ENSP00000328325 HS21 ENSOANP00000001019 OAUltra489
ENSP00000421414 HS4 ENSOANP00000011022 OAUltra362
ENSP00000371917 HS19 ENSOANP00000031984 OAContig46786
ENSP00000416330 HS5 ENSOANP00000013279 OAUltra581
ENSP00000357591 HS6 ENSOANP00000010070 OAContig4922
ENSP00000219454 HS16 ENSOANP00000017967 OAUltra521
ENSP00000234111 HS2 ENSOANP00000003683 OAContig8737
ENSP00000361995 HS20 ENSOANP00000010754 OAContig7743
ENSP00000361548 HS1 ENSOANP00000013046 OAUltra388
ENSP00000313437 HS12 ENSOANP00000000873 OAContig24119
ENSP00000333024 HS3 ENSOANP00000026731 OAContig13999
ENSP00000299295 HS21 ENSOANP00000008891 OAUltra204
ENSP00000315659 HS10 ENSOANP00000009001 OAContig12424
ENSP00000409717 HS7 ENSOANP00000004642 OAUltra42
ENSP00000409710 HS17 ENSOANP00000008289 OAUltra428
ENSP00000299529 HS15 ENSOANP00000006114 OAContig15910
ENSP00000335094 HS2 ENSOANP00000019657 OAUltra56
ENSP00000364683 HS10 ENSOANP00000009624 OAUltra274
ENSP00000379258 HS7 ENSOANP00000016969 OAContig48
ENSP00000331086 HS17 ENSOANP00000031351 OAContig23136
ENSP00000364685 HS1 ENSOANP00000018595 OAContig1852
ENSP00000341324 HS5 ENSOANP00000015919 OAX5
ENSP00000303246 HS5 ENSOANP00000023261 OA1
ENSP00000346442 HS12 ENSOANP00000030623 OAContig4086
ENSP00000358451 HS1 ENSOANP00000004859 OAUltra182
ENSP00000445725 HS8 ENSOANP00000001086 OA5
ENSP00000240662 HS12 ENSOANP00000016700 OAContig9762
ENSP00000291536 HS21 ENSOANP00000010304 OAUltra222
ENSP00000302413 HS7 ENSOANP00000016041 OAUltra42
ENSP00000387498 HS19 ENSOANP00000015889 OAContig10400
ENSP00000372170 HS4 ENSOANP00000029811 OAUltra372
ENSP00000402092 HS6 ENSOANP00000015794 OAUltra374
ENSP00000328004 HS12 ENSOANP00000001243 OAUltra721
ENSP00000380855 HS9 ENSOANP00000015994 OAX5
ENSP00000357002 HS1 ENSOANP00000014235 OAUltra542
ENSP00000359531 HS1 ENSOANP00000016774 OAUltra592
ENSP00000359532 HS20 ENSOANP00000007892 OAContig101
ENSP00000321729 HS11 ENSOANP00000018723 OAContig11849
ENSP00000286234 HS8 ENSOANP00000005908 OAUltra337
ENSP00000332198 HS15 ENSOANP00000012261 OAContig119253
ENSP00000468190 HS19 ENSOANP00000031557 OAContig26250
ENSP00000383168 HS21 ENSOANP00000010022 OAContig848
ENSP00000359539 HS10 ENSOANP00000010944 OAUltra322
ENSP00000456281 HS15 ENSOANP00000010190 OAContig874
ENSP00000348762 HS21 ENSOANP00000021397 OAContig273
ENSP00000378517 HS4 ENSOANP00000021506 OAContig263
ENSP00000306548 HS8 ENSOANP00000000666 OAUltra734
ENSP00000453638 HS15 ENSOANP00000010186 OAContig874
ENSP00000360601 HS9 ENSOANP00000021062 OAContig1603
ENSP00000373419 HS17 ENSOANP00000020012 OAUltra69
ENSP00000388677 HS2 ENSOANP00000027101 OAContig27976
ENSP00000435376 HS11 ENSOANP00000016570 OAUltra192
ENSP00000361001 HS1 ENSOANP00000031068 OAContig7112
ENSP00000435373 HS10 ENSOANP00000024895 OAUltra97
ENSP00000357268 HS1 ENSOANP00000015338 OAContig24601
ENSP00000261574 HS13 ENSOANP00000008680 OA10
ENSP00000328144 HS19 ENSOANP00000018808 OAContig19475
ENSP00000367263 HS11 ENSOANP00000019712 OAUltra679
ENSP00000367265 HS12 ENSOANP00000008802 OAUltra443
ENSP00000453015 HS15 ENSOANP00000019479 OAContig1085
ENSP00000456064 HS1 ENSOANP00000029272 OAContig18399
ENSP00000482964 HS21 ENSOANP00000010320 OAUltra222
ENSP00000339672 HS11 ENSOANP00000016601 OAUltra192
ENSP00000332371 HS3 ENSOANP00000002944 OAUltra32
ENSP00000482968 HS2 ENSOANP00000029430 OAContig24554
ENSP00000366015 HS1 ENSOANP00000021040 OAUltra490
ENSP00000335357 HS14 ENSOANP00000017441 OA4
ENSP00000261303 HS14 ENSOANP00000006833 OAContig19106
ENSP00000265052 HS3 ENSOANP00000027259 OAUltra32
ENSP00000457624 HS15 ENSOANP00000002675 OAContig2612
ENSP00000225573 HS17 ENSOANP00000021232 OAContig30655
ENSP00000264265 HS3 ENSOANP00000015698 OAContig13447
ENSP00000013807 HS19 ENSOANP00000007190 OAContig14162
ENSP00000435210 HS6 ENSOANP00000015009 OAUltra92
ENSP00000227378 HS11 ENSOANP00000022966 OAContig7489
ENSP00000292079 HS11 ENSOANP00000008752 OAContig10951
ENSP00000164227 HS19 ENSOANP00000002149 OAContig53865
ENSP00000362846 HS1 ENSOANP00000007767 OAContig23780
ENSP00000430338 HS8 ENSOANP00000003514 OAUltra453
ENSP00000378518 HS15 ENSOANP00000014825 OAContig8984
ENSP00000378199 HS14 ENSOANP00000015027 OAContig3087
ENSP00000414303 HS11 ENSOANP00000020600 OAContig1728
ENSP00000303231 HS3 ENSOANP00000003300 OAContig4965
ENSP00000379862 HS14 ENSOANP00000022118 OA4
ENSP00000446339 HS12 ENSOANP00000019727 OAContig37675
ENSP00000348982 HS1 ENSOANP00000022708 OAContig6446
ENSP00000299162 HS12 ENSOANP00000014036 OAUltra252
ENSP00000348984 HS21 ENSOANP00000028070 OAUltra41
ENSP00000358667 HSX ENSOANP00000016175 OAContig120803
ENSP00000356202 HS6 ENSOANP00000005701 OA2
ENSP00000341543 HS17 ENSOANP00000018330 OAUltra430
ENSP00000369027 HS13 ENSOANP00000024418 OAUltra336
ENSP00000308610 HS2 ENSOANP00000009773 OAUltra514
ENSP00000479093 HSCHR_HSCHR12_4_CTG2 ENSOANP00000028700 OAContig14613
ENSP00000295731 HS2 ENSOANP00000000534 OAContig24673
ENSP00000408828 HS13 ENSOANP00000029810 OAUltra336
ENSP00000290921 HS4 ENSOANP00000000423 OAUltra544
ENSP00000428452 HS8 ENSOANP00000001831 OAContig29071
ENSP00000359131 HS1 ENSOANP00000002912 OAContig737
ENSP00000367658 HS1 ENSOANP00000010682 OAUltra178
ENSP00000297591 HS8 ENSOANP00000017999 OAUltra48
ENSP00000286149 HS16 ENSOANP00000005189 OAUltra371
ENSP00000245323 HS13 ENSOANP00000017944 OAUltra284
ENSP00000368173 HS17 ENSOANP00000000914 OAUltra380
ENSP00000367655 HS8 ENSOANP00000012872 OA4
ENSP00000438483 HS17 ENSOANP00000012797 OAUltra288
ENSP00000477636 HSCHR_HSCHR19_4_CTG3_1 ENSOANP00000008210 OAContig34487
ENSP00000342210 HS10 ENSOANP00000003170 OAUltra103
ENSP00000386346 HS2 ENSOANP00000014103 OAContig5002
ENSP00000461947 HS18 ENSOANP00000030414 OAUltra480
ENSP00000479890 HS6 ENSOANP00000020915 OA2
ENSP00000353582 HS2 ENSOANP00000020498 OAUltra170
ENSP00000479893 HSCHR_HSCHR12_4_CTG2 ENSOANP00000016963 OAContig48
ENSP00000393762 HS6 ENSOANP00000023654 OAContig9564
ENSP00000385887 HS2 ENSOANP00000007721 OA4
ENSP00000278505 HS11 ENSOANP00000029698 OAUltra192
ENSP00000355517 HS1 ENSOANP00000016301 OAUltra67
ENSP00000275159 HS6 ENSOANP00000005389 OA2
ENSP00000385886 HS2 ENSOANP00000026219 OA1
ENSP00000364794 HS9 ENSOANP00000000224 OAUltra497
ENSP00000355518 HS1 ENSOANP00000016303 OAUltra67
ENSP00000292476 HS7 ENSOANP00000012315 OA2
ENSP00000311545 HS19 ENSOANP00000013285 OAContig16702
ENSP00000345988 HS3 ENSOANP00000019717 OAUltra360
ENSP00000378198 HS4 ENSOANP00000004414 OAUltra181
ENSP00000344741 HS7 ENSOANP00000009824 OAUltra274
ENSP00000385365 HS14 ENSOANP00000025347 OAContig11836
ENSP00000322159 HS1 ENSOANP00000013247 OAContig219
ENSP00000361302 HS9 ENSOANP00000023282 OA4
ENSP00000248248 HS16 ENSOANP00000022991 OAContig765
ENSP00000314615 HS20 ENSOANP00000005905 OAUltra337
ENSP00000361305 HS10 ENSOANP00000009537 OAContig3539
ENSP00000260563 HS1 ENSOANP00000019092 OAUltra496
ENSP00000248244 HS19 ENSOANP00000023542 OAContig18273
ENSP00000307046 HS8 ENSOANP00000006298 OA4
ENSP00000410157 HS11 ENSOANP00000011776 OA3
ENSP00000440273 HS7 ENSOANP00000020909 OAContig15034
ENSP00000237172 HS6 ENSOANP00000002072 OAUltra483
ENSP00000378191 HS4 ENSOANP00000004417 OAUltra181
ENSP00000272895 HS2 ENSOANP00000019389 OAUltra3
ENSP00000238112 HS2 ENSOANP00000013657 OAUltra655
ENSP00000368797 HS13 ENSOANP00000005370 OAUltra161
ENSP00000368790 HS13 ENSOANP00000005371 OAUltra161
ENSP00000480474 HS6 ENSOANP00000023509 OAUltra137
ENSP00000258341 HS1 ENSOANP00000001573 OAUltra341
ENSP00000463092 HS10 ENSOANP00000025493 OAContig4959
ENSP00000462963 HS17 ENSOANP00000008361 OAUltra288
ENSP00000303908 HS3 ENSOANP00000014539 OAContig18556
ENSP00000268489 HS16 ENSOANP00000008073 OA11
ENSP00000364871 HS10 ENSOANP00000009619 OAUltra274
ENSP00000420612 HS3 ENSOANP00000024108 OAContig34675
ENSP00000268482 HS16 ENSOANP00000010203 OAUltra674
ENSP00000420618 HS11 ENSOANP00000017830 OAUltra270
ENSP00000307260 HS7 ENSOANP00000021265 OAContig20212
ENSP00000312368 HS8 ENSOANP00000028483 OAUltra432
ENSP00000259008 HS17 ENSOANP00000018265 OAUltra9
ENSP00000326095 HS16 ENSOANP00000016035 OAContig5649
ENSP00000307598 HS12 ENSOANP00000026167 OAContig4971
ENSP00000312367 HS1 ENSOANP00000032090 OAContig36847
ENSP00000223073 HS7 ENSOANP00000001263 OA10
ENSP00000081029 HS12 ENSOANP00000016646 OAContig3994
ENSP00000300060 HS15 ENSOANP00000000604 OAContig8545
ENSP00000300061 HS16 ENSOANP00000022540 OAUltra123
ENSP00000309087 HS5 ENSOANP00000032862 OAUltra139
ENSP00000419162 HS7 ENSOANP00000027146 OAUltra274
ENSP00000300069 HS15 ENSOANP00000018703 OAContig23551
ENSP00000316842 HS19 ENSOANP00000021326 OAContig94281
ENSP00000294129 HS3 ENSOANP00000002932 OAUltra32
ENSP00000342604 HS6 ENSOANP00000014029 OAUltra147
ENSP00000435565 HS8 ENSOANP00000007809 OAContig3146
ENSP00000340660 HS19 ENSOANP00000018885 OAContig1754
ENSP00000437184 HS11 ENSOANP00000010030 OAUltra285
ENSP00000332979 HS21 ENSOANP00000010263 OAUltra222
ENSP00000356782 HS1 ENSOANP00000001333 OAUltra341
ENSP00000340668 HS7 ENSOANP00000016034 OAUltra42
ENSP00000366654 HS1 ENSOANP00000020877 OA5
ENSP00000284674 HS10 ENSOANP00000012810 OAContig15369
ENSP00000435551 HS11 ENSOANP00000012570 OAUltra163
ENSP00000349325 HS15 ENSOANP00000015122 OAUltra292
ENSP00000373106 HSCHR_HSCHR6_MHC_QBL_CTG1 ENSOANP00000007445 OAContig31710
ENSP00000356780 HS1 ENSOANP00000001337 OAUltra341
ENSP00000230124 HS6 ENSOANP00000001460 OAUltra483
ENSP00000219345 HS16 ENSOANP00000017389 OAX1
ENSP00000430073 HS8 ENSOANP00000022634 OAUltra39
ENSP00000421757 HS4 ENSOANP00000016395 OAUltra544
ENSP00000327054 HS19 ENSOANP00000015881 OAContig12098
ENSP00000365550 HS9 ENSOANP00000017269 OAUltra652
ENSP00000266732 HS12 ENSOANP00000008902 OAUltra443
ENSP00000217121 HS20 ENSOANP00000007811 OAUltra337
ENSP00000288699 HS2 ENSOANP00000000818 OAUltra179
ENSP00000245157 HS16 ENSOANP00000003323 OA4
ENSP00000299194 HS12 ENSOANP00000014097 OAContig2988
ENSP00000359321 HS1 ENSOANP00000027538 OAUltra431
ENSP00000369546 HS5 ENSOANP00000023263 OA1
ENSP00000263549 HS7 ENSOANP00000008622 OAContig10814
ENSP00000299192 HS16 ENSOANP00000000928 OAUltra380
ENSP00000437237 HS9 ENSOANP00000033151 OAX1
ENSP00000295824 HS3 ENSOANP00000027439 OAContig6695
ENSP00000306881 HS14 ENSOANP00000022088 OA4
ENSP00000436049 HS11 ENSOANP00000023853 OA3
ENSP00000371003 HS10 ENSOANP00000009755 OAUltra274
ENSP00000359607 HS10 ENSOANP00000005494 OAUltra322
ENSP00000308938 HS6 ENSOANP00000015149 OAContig2009
ENSP00000267938 HS15 ENSOANP00000011092 OA5
ENSP00000424827 HS15 ENSOANP00000013575 OAUltra366
ENSP00000411427 HSCHR_HSCHR6_MHC_MANN_CTG1 ENSOANP00000014507 OAContig11106
ENSP00000479365 HS1 ENSOANP00000024755 OAContig11109
ENSP00000368881 HS10 ENSOANP00000024300 OAContig13
ENSP00000266085 HS22 ENSOANP00000008764 OAUltra443
ENSP00000266087 HS22 ENSOANP00000008770 OAUltra443
ENSP00000417748 HS1 ENSOANP00000019118 OAUltra83
ENSP00000357440 HS6 ENSOANP00000023099 OA2
ENSP00000006658 HS17 ENSOANP00000011070 OAContig40976
ENSP00000443021 HS12 ENSOANP00000004953 OAUltra31
ENSP00000355250 HS17 ENSOANP00000016018 OAUltra42
ENSP00000362021 HSX ENSOANP00000006694 OAUltra519
ENSP00000239461 HS1 ENSOANP00000001382 OAUltra341
ENSP00000257787 HS6 ENSOANP00000000852 OAUltra483
ENSP00000362026 HSX ENSOANP00000006688 OAUltra519
ENSP00000393222 HS2 ENSOANP00000029628 OAContig28569
ENSP00000376250 HS3 ENSOANP00000027794 OA7
ENSP00000257789 HS6 ENSOANP00000000855 OAUltra483
ENSP00000225916 HS17 ENSOANP00000015773 OAContig17765
ENSP00000376257 HS12 ENSOANP00000010930 OAUltra244
ENSP00000304767 HS3 ENSOANP00000018814 OAUltra505
ENSP00000282572 HS5 ENSOANP00000005713 OAContig21203
ENSP00000386848 HS4 ENSOANP00000008398 OAUltra539
ENSP00000242592 HS12 ENSOANP00000011574 OAContig17090
ENSP00000451574 HS14 ENSOANP00000017038 OAContig588
ENSP00000386840 HS2 ENSOANP00000009973 OAUltra514
ENSP00000295297 HS4 ENSOANP00000014013 OAContig22299
ENSP00000350928 HS2 ENSOANP00000013633 OAUltra514
ENSP00000314733 HS11 ENSOANP00000032238 OAUltra361
ENSP00000382178 HS14 ENSOANP00000022068 OA4
ENSP00000382179 HS15 ENSOANP00000006604 OAContig791
ENSP00000267199 HS12 ENSOANP00000009918 OAUltra196
ENSP00000297837 HS9 ENSOANP00000023414 OAContig447
ENSP00000364243 HS1 ENSOANP00000008273 OAContig13545
ENSP00000298351 HS14 ENSOANP00000016788 OAContig409
ENSP00000298352 HS14 ENSOANP00000016790 OAContig409
ENSP00000393559 HS14 ENSOANP00000019758 OAContig4020
ENSP00000292246 HS3 ENSOANP00000015980 OAUltra51
ENSP00000203629 HS12 ENSOANP00000027404 OAContig12790
ENSP00000324958 HS11 ENSOANP00000012617 OAUltra163
ENSP00000407961 HSCHR_HSCHR6_MHC_DBB_CTG1 ENSOANP00000024587 OAContig9731
ENSP00000238682 HS14 ENSOANP00000008045 OAUltra143
ENSP00000310856 HS19 ENSOANP00000021316 OAContig13249
ENSP00000345659 HS16 ENSOANP00000019323 OAContig17207
ENSP00000339992 HS6 ENSOANP00000004421 OAUltra92
ENSP00000241274 HS3 ENSOANP00000020398 OAContig3269
ENSP00000479243 HS5 ENSOANP00000029539 OAContig28861
ENSP00000353007 HS20 ENSOANP00000019041 OAUltra516
ENSP00000311502 HS3 ENSOANP00000028363 OAContig92824
ENSP00000388806 HS12 ENSOANP00000015752 OAContig11389
ENSP00000346874 HS11 ENSOANP00000019107 OA3
ENSP00000262146 HS8 ENSOANP00000003638 OA7
ENSP00000269159 HS18 ENSOANP00000017120 OA5
ENSP00000250405 HS14 ENSOANP00000014671 OAContig8929
ENSP00000272793 HS2 ENSOANP00000013615 OAUltra514
ENSP00000350071 HS14 ENSOANP00000022123 OA4
ENSP00000483974 HSX ENSOANP00000018230 OAUltra462
ENSP00000465676 HS18 ENSOANP00000019030 OA3
ENSP00000399588 HSX ENSOANP00000020664 OA6
ENSP00000381095 HS15 ENSOANP00000024752 OAContig26159
ENSP00000394352 HS11 ENSOANP00000026716 OAContig26555
ENSP00000388723 HS15 ENSOANP00000011208 OAContig77520
ENSP00000399584 HSX ENSOANP00000004190 OAUltra462
ENSP00000339191 HS7 ENSOANP00000023661 OAUltra479
ENSP00000283256 HS2 ENSOANP00000009927 OAUltra514
ENSP00000260810 HS3 ENSOANP00000010826 OAUltra117
ENSP00000258180 HS16 ENSOANP00000017991 OAUltra521
ENSP00000363779 HS9 ENSOANP00000015667 OAUltra477
ENSP00000449535 HS12 ENSOANP00000027774 OAUltra119
ENSP00000363773 HS1 ENSOANP00000024235 OAContig5531
ENSP00000363771 HS1 ENSOANP00000019604 OAContig16630
ENSP00000458762 HS16 ENSOANP00000005872 OAUltra680
ENSP00000342169 HS15 ENSOANP00000013567 OAUltra366
ENSP00000457016 HS16 ENSOANP00000015909 OAContig10572
ENSP00000387198 HS2 ENSOANP00000028401 OAContig17941
ENSP00000333769 HS19 ENSOANP00000027649 OAContig9029
ENSP00000416418 HS20 ENSOANP00000013831 OAUltra516
ENSP00000333837 HS17 ENSOANP00000027427 OAContig112367
ENSP00000339449 HS17 ENSOANP00000022260 OAContig12629
ENSP00000204517 HS16 ENSOANP00000025191 OAContig11843
ENSP00000333833 HS16 ENSOANP00000030789 OAContig25158
ENSP00000321330 HS2 ENSOANP00000024193 OAX1
ENSP00000375756 HS19 ENSOANP00000012965 OAContig16343
ENSP00000287322 HS8 ENSOANP00000005165 OAUltra236
ENSP00000415471 HS21 ENSOANP00000010290 OAUltra222
ENSP00000332413 HS12 ENSOANP00000009484 OAUltra124
ENSP00000434359 HS8 ENSOANP00000011084 OAContig3007
ENSP00000156626 HS17 ENSOANP00000018327 OAUltra430
ENSP00000420588 HS10 ENSOANP00000007312 OAUltra217
ENSP00000442318 HS12 ENSOANP00000009440 OAUltra124
ENSP00000384725 HS5 ENSOANP00000002432 OAX5
ENSP00000458350 HS17 ENSOANP00000030833 OAContig4594
ENSP00000379133 HS11 ENSOANP00000011768 OA3
ENSP00000413445 HS7 ENSOANP00000024208 OAContig13
ENSP00000326870 HS17 ENSOANP00000022372 OAContig3221
ENSP00000302620 HS2 ENSOANP00000024585 OA7
ENSP00000291576 HS21 ENSOANP00000027645 OAUltra222
ENSP00000291574 HS21 ENSOANP00000010342 OAUltra222
ENSP00000231228 HS5 ENSOANP00000019518 OAX1
ENSP00000280696 HS3 ENSOANP00000019365 OAUltra51
ENSP00000313171 HS17 ENSOANP00000008353 OAUltra288
ENSP00000441667 HS16 ENSOANP00000004211 OAContig10558
ENSP00000342681 HS11 ENSOANP00000012737 OAContig11557
ENSP00000236709 HS3 ENSOANP00000008396 OAContig142721
ENSP00000262738 HS22 ENSOANP00000003004 OAUltra201
ENSP00000331044 HS10 ENSOANP00000009583 OAUltra274
ENSP00000190983 HS20 ENSOANP00000015505 OAContig5948
ENSP00000356432 HS1 ENSOANP00000030090 OAUltra341
ENSP00000356433 HS6 ENSOANP00000019487 OA3
ENSP00000356436 HS1 ENSOANP00000001642 OAUltra341
ENSP00000415332 HS2 ENSOANP00000013780 OAUltra514
ENSP00000356438 HS1 ENSOANP00000001638 OAUltra341
ENSP00000254528 HS18 ENSOANP00000014200 OAUltra22
ENSP00000401060 HS12 ENSOANP00000018009 OA2
ENSP00000349930 HS14 ENSOANP00000010500 OAContig22223
ENSP00000368405 HS15 ENSOANP00000014568 OAContig12594
ENSP00000161006 HS16 ENSOANP00000030785 OAContig10377
ENSP00000343376 HS16 ENSOANP00000003143 OAX1
ENSP00000454380 HS16 ENSOANP00000017694 OAContig12205
ENSP00000448112 HS12 ENSOANP00000030765 OAUltra35
ENSP00000367316 HS10 ENSOANP00000007021 OA15
ENSP00000161559 HS19 ENSOANP00000015401 OAContig2758
ENSP00000325296 HS10 ENSOANP00000023955 OAContig11691
ENSP00000325526 HS11 ENSOANP00000012134 OAContig16305
ENSP00000325527 HS15 ENSOANP00000020467 OAUltra375
ENSP00000480111 HS4 ENSOANP00000002369 OAContig11208
ENSP00000325290 HS17 ENSOANP00000020074 OAUltra69
ENSP00000437957 HS2 ENSOANP00000032492 OAContig27064
ENSP00000194530 HS2 ENSOANP00000015258 OAContig6502
ENSP00000438275 HS3 ENSOANP00000026771 OAContig5025
ENSP00000438273 HS4 ENSOANP00000021516 OAContig263
ENSP00000342970 HS14 ENSOANP00000022012 OA4
ENSP00000478684 HSCHR_HSCHR6_1_CTG4 ENSOANP00000004644 OAContig4023
ENSP00000328423 HS15 ENSOANP00000001609 OAUltra321
ENSP00000230085 HS6 ENSOANP00000031959 OAUltra339
ENSP00000324827 HSX ENSOANP00000016669 OAUltra86
ENSP00000381237 HS20 ENSOANP00000003556 OAContig60228
ENSP00000274364 HS5 ENSOANP00000024848 OA1
ENSP00000328426 HS10 ENSOANP00000024335 OAContig13
ENSP00000318884 HS1 ENSOANP00000016311 OAUltra67
ENSP00000366828 HS20 ENSOANP00000001996 OAUltra56
ENSP00000312286 HS12 ENSOANP00000007400 OAContig3086
ENSP00000385858 HS22 ENSOANP00000006321 OAUltra176
ENSP00000358039 HS10 ENSOANP00000030657 OAContig5713
ENSP00000460971 HS16 ENSOANP00000003525 OAContig27322
ENSP00000413929 HS1 ENSOANP00000013482 OAUltra67
ENSP00000398789 HS7 ENSOANP00000015267 OAUltra65
ENSP00000368540 HS9 ENSOANP00000016202 OA3
ENSP00000484387 HSCHR_HSCHR17_1_CTG5 ENSOANP00000000454 OAContig20329
ENSP00000441668 HS10 ENSOANP00000007318 OAUltra217
ENSP00000368544 HS2 ENSOANP00000015059 OAX1
ENSP00000368547 HS2 ENSOANP00000027305 OAX1
ENSP00000334851 HS5 ENSOANP00000007876 OAContig1255
ENSP00000283632 HS2 ENSOANP00000016431 OAUltra544
ENSP00000232424 HS3 ENSOANP00000024717 OA7
ENSP00000378550 HS15 ENSOANP00000020729 OAContig7732
ENSP00000303570 HS7 ENSOANP00000019526 OAUltra65
ENSP00000296679 HS5 ENSOANP00000004917 OA1
ENSP00000263736 HS2 ENSOANP00000018357 OAContig14660
ENSP00000369981 HS9 ENSOANP00000005301 OAX5
ENSP00000263733 HS1 ENSOANP00000001506 OAUltra341
ENSP00000218758 HS19 ENSOANP00000020827 OAUltra377
ENSP00000366797 HS11 ENSOANP00000015015 OAUltra398
ENSP00000308541 HS11 ENSOANP00000004406 OAUltra7
ENSP00000155926 HS2 ENSOANP00000002801 OAContig2280
ENSP00000318085 HS11 ENSOANP00000002204 OAContig21728
ENSP00000343886 HSX ENSOANP00000001063 OAUltra403
ENSP00000473474 HS16 ENSOANP00000008549 OAContig13439
ENSP00000365220 HS13 ENSOANP00000017925 OAUltra284
ENSP00000360305 HS10 ENSOANP00000008163 OAUltra97
ENSP00000251973 HS22 ENSOANP00000013909 OAUltra136
ENSP00000368898 HS2 ENSOANP00000022795 OAUltra202
ENSP00000341957 HS1 ENSOANP00000002308 OAUltra67
ENSP00000367844 HSX ENSOANP00000011311 OAUltra222
ENSP00000377492 HS5 ENSOANP00000012463 OAX1
ENSP00000311486 HS12 ENSOANP00000002212 OAContig7664
ENSP00000354340 HS3 ENSOANP00000000785 OAX1
ENSP00000285311 HS4 ENSOANP00000012339 OAUltra181
ENSP00000480445 HS9 ENSOANP00000003358 OAContig308
ENSP00000348461 HS7 ENSOANP00000005195 OAUltra371
ENSP00000272847 HS2 ENSOANP00000012736 OA7
ENSP00000365005 HS2 ENSOANP00000004392 OAContig2115
ENSP00000283415 HS5 ENSOANP00000022784 OAUltra43
ENSP00000296674 HS5 ENSOANP00000020125 OAContig9715
ENSP00000378736 HS7 ENSOANP00000014359 OAContig8972
ENSP00000397453 HS8 ENSOANP00000013696 OAContig15389
ENSP00000297623 HS9 ENSOANP00000007186 OAContig22476
ENSP00000327608 HS19 ENSOANP00000027955 OAContig11351
ENSP00000297625 HS9 ENSOANP00000010941 OAContig18321
ENSP00000382767 HS4 ENSOANP00000010694 OA18
ENSP00000333919 HS3 ENSOANP00000017169 OAContig6466
ENSP00000380942 HS11 ENSOANP00000010025 OAUltra285
ENSP00000329869 HS2 ENSOANP00000015632 OAX1
ENSP00000464261 HS18 ENSOANP00000014434 OA7
ENSP00000457513 HS16 ENSOANP00000005940 OAUltra78
ENSP00000326519 HS16 ENSOANP00000025445 OAContig14975
ENSP00000219409 HS16 ENSOANP00000017892 OAContig3885
ENSP00000427514 HS19 ENSOANP00000012939 OAUltra517
ENSP00000323036 HS3 ENSOANP00000010810 OAUltra117
ENSP00000434515 HS11 ENSOANP00000018800 OAContig23055
ENSP00000434513 HS11 ENSOANP00000017476 OAContig10670
ENSP00000309148 HS19 ENSOANP00000017799 OAContig35121
ENSP00000256319 HS14 ENSOANP00000008042 OAUltra143
ENSP00000454770 HS6 ENSOANP00000032331 OAUltra2
ENSP00000465804 HS19 ENSOANP00000008626 OAContig10682
ENSP00000322343 HS9 ENSOANP00000017065 OAContig7795
ENSP00000350267 HS6 ENSOANP00000003691 OAContig16619
ENSP00000309142 HS3 ENSOANP00000020380 OAUltra391
ENSP00000309415 HS5 ENSOANP00000024181 OAContig27316
ENSP00000377066 HS2 ENSOANP00000013081 OAUltra187
ENSP00000346986 HS10 ENSOANP00000009622 OAUltra274
ENSP00000377060 HS17 ENSOANP00000006668 OAContig4661
ENSP00000346981 HS3 ENSOANP00000031817 OA7
ENSP00000402910 HS1 ENSOANP00000008298 OAContig5752
ENSP00000236137 HS1 ENSOANP00000001339 OAUltra341
ENSP00000334928 HS12 ENSOANP00000009493 OAUltra124
ENSP00000417914 HSX ENSOANP00000004129 OAUltra462
ENSP00000260045 HS11 ENSOANP00000001287 OAContig8392
ENSP00000365919 HSX ENSOANP00000011043 OAContig45310
ENSP00000363545 HS2 ENSOANP00000026499 OAUltra170
ENSP00000363015 HS1 ENSOANP00000006077 OAContig3139
ENSP00000371936 HS5 ENSOANP00000018360 OAContig22
ENSP00000363018 HS6 ENSOANP00000022955 OAContig18296
ENSP00000363019 HS10 ENSOANP00000007311 OAUltra217
ENSP00000344829 HS2 ENSOANP00000006234 OAX1
ENSP00000357474 HS6 ENSOANP00000003259 OAUltra147
ENSP00000344820 HS11 ENSOANP00000012129 OAContig22939
ENSP00000397900 HS18 ENSOANP00000012909 OA3
ENSP00000328228 HS8 ENSOANP00000031128 OAContig8113
ENSP00000427695 HS17 ENSOANP00000018344 OAContig8660
ENSP00000427694 HS17 ENSOANP00000007406 OAContig18290
ENSP00000391447 HS2 ENSOANP00000024966 OAUltra179
ENSP00000293831 HS17 ENSOANP00000006873 OAContig26401
ENSP00000345487 HS9 ENSOANP00000001668 OA4
ENSP00000380612 HS11 ENSOANP00000014546 OAContig3771
ENSP00000380610 HS13 ENSOANP00000008697 OA10
ENSP00000315106 HS14 ENSOANP00000021994 OA4
ENSP00000338509 HS4 ENSOANP00000023664 OAContig2659
ENSP00000314505 HS6 ENSOANP00000014030 OAUltra147
ENSP00000403476 HS1 ENSOANP00000003278 OAUltra472
ENSP00000314500 HS2 ENSOANP00000013100 OAUltra2
ENSP00000364567 HS13 ENSOANP00000024632 OAUltra336
ENSP00000363226 HS10 ENSOANP00000020896 OA3
ENSP00000384114 HS3 ENSOANP00000023948 OAUltra238
ENSP00000367476 HS1 ENSOANP00000003918 OAContig3646
ENSP00000384116 HS7 ENSOANP00000011145 OA2
ENSP00000307234 HS5 ENSOANP00000011488 OAUltra532
ENSP00000302437 HS14 ENSOANP00000017051 OAContig42508
ENSP00000349150 HS3 ENSOANP00000016382 OAContig3038
ENSP00000291744 HS9 ENSOANP00000015810 OAUltra458
ENSP00000371542 HS13 ENSOANP00000014392 OAContig59
ENSP00000478874 HS10 ENSOANP00000024252 OAContig13
ENSP00000478305 HS20 ENSOANP00000017489 OAContig5663
ENSP00000285968 HS7 ENSOANP00000007943 OA10
ENSP00000359510 HS6 ENSOANP00000023515 OAUltra137
ENSP00000265634 HS7 ENSOANP00000003073 OA2
ENSP00000299766 HS18 ENSOANP00000003345 OAContig308
ENSP00000299767 HS12 ENSOANP00000008830 OAUltra443
ENSP00000383145 HS22 ENSOANP00000016933 OAContig1787
ENSP00000414073 HS8 ENSOANP00000015941 OAContig510
ENSP00000214869 HS19 ENSOANP00000021098 OAContig1783
ENSP00000271452 HS1 ENSOANP00000028170 OAContig14523
ENSP00000374045 HS2 ENSOANP00000002325 OAUltra67
ENSP00000263967 HS3 ENSOANP00000021943 OAUltra141
ENSP00000468348 HS17 ENSOANP00000012839 OAUltra288
ENSP00000306425 HS8 ENSOANP00000008746 OA7
ENSP00000384420 HS11 ENSOANP00000023432 OAContig5417
ENSP00000416040 HS7 ENSOANP00000006005 OAUltra121
ENSP00000448323 HS14 ENSOANP00000017610 OAContig1674
ENSP00000168712 HS11 ENSOANP00000011801 OA3
ENSP00000435395 HS11 ENSOANP00000017884 OA3
ENSP00000306968 HS2 ENSOANP00000013697 OAUltra514
ENSP00000369391 HS6 ENSOANP00000001915 OAUltra349
ENSP00000360899 HS1 ENSOANP00000014535 OAContig14859
ENSP00000371548 HS4 ENSOANP00000010672 OA18
ENSP00000367202 HS9 ENSOANP00000023419 OAContig447
ENSP00000438040 HS12 ENSOANP00000033176 OAContig6691
ENSP00000257192 HS18 ENSOANP00000008951 OA7
ENSP00000302768 HS5 ENSOANP00000012698 OAContig6986
ENSP00000367208 HS13 ENSOANP00000025870 OAUltra708
ENSP00000482232 HS6 ENSOANP00000000878 OAUltra483
ENSP00000435503 HS11 ENSOANP00000004851 OAContig23161
ENSP00000482722 HSCHR_HSCHR2_3_CTG15 ENSOANP00000001334 OA7
ENSP00000366070 HS12 ENSOANP00000024127 OAUltra196
ENSP00000373399 HS9 ENSOANP00000017425 OAContig7327
ENSP00000339834 HS6 ENSOANP00000025238 OAUltra474
ENSP00000295087 HS2 ENSOANP00000009734 OAUltra514
ENSP00000296327 HS3 ENSOANP00000022927 OAContig41575
ENSP00000295083 HS2 ENSOANP00000004243 OA1
ENSP00000304592 HS17 ENSOANP00000016735 OAContig10530
ENSP00000304593 HS7 ENSOANP00000030545 OAContig10050
ENSP00000265071 HS5 ENSOANP00000024816 OAX2
ENSP00000025301 HS13 ENSOANP00000007355 OA20
ENSP00000265074 HS5 ENSOANP00000022741 OA3
ENSP00000265077 HS5 ENSOANP00000023253 OA1
ENSP00000263266 HS19 ENSOANP00000020215 OAContig19273
ENSP00000379092 HS4 ENSOANP00000011023 OAUltra362
ENSP00000235372 HS1 ENSOANP00000015708 OA5
ENSP00000355992 HS1 ENSOANP00000028695 OAContig32622
ENSP00000411986 HS7 ENSOANP00000006817 OAContig14595
ENSP00000347224 HS1 ENSOANP00000018686 OAUltra131
ENSP00000231656 HS5 ENSOANP00000003633 OAX1
ENSP00000297029 HS7 ENSOANP00000009183 OAUltra80
ENSP00000305071 HS19 ENSOANP00000005803 OAContig7760
ENSP00000303212 HS7 ENSOANP00000020629 OAUltra5
ENSP00000378945 HS4 ENSOANP00000020584 OAContig6541
ENSP00000284987 HS21 ENSOANP00000002680 OAContig11458
ENSP00000263897 HS19 ENSOANP00000017609 OAContig28810
ENSP00000306335 HS19 ENSOANP00000006017 OAUltra497
ENSP00000251102 HS16 ENSOANP00000019193 OAUltra55
ENSP00000376708 HS10 ENSOANP00000002490 OAUltra272
ENSP00000280612 HS4 ENSOANP00000015239 OAContig2978
ENSP00000295887 HS4 ENSOANP00000009939 OA12
ENSP00000348395 HS20 ENSOANP00000014752 OAUltra516
ENSP00000250615 HS17 ENSOANP00000018323 OAUltra430
ENSP00000358640 HS1 ENSOANP00000004156 OAUltra269
ENSP00000250617 HSX ENSOANP00000018488 OA6
ENSP00000250340 HS19 ENSOANP00000006207 OAContig16572
ENSP00000301529 HS11 ENSOANP00000014947 OAContig59935
ENSP00000473260 HS1 ENSOANP00000022312 OAContig11856
ENSP00000290902 HS4 ENSOANP00000000418 OAUltra544
ENSP00000379895 HS15 ENSOANP00000010951 OA2
ENSP00000379894 HS16 ENSOANP00000019546 OAContig6061
ENSP00000255040 HS1 ENSOANP00000000365 OAContig819
ENSP00000188790 HS2 ENSOANP00000009899 OAUltra514
ENSP00000355759 HS1 ENSOANP00000002367 OAUltra67
ENSP00000274458 HS5 ENSOANP00000009240 OAContig2106
ENSP00000483667 HS5 ENSOANP00000007748 OAUltra358
ENSP00000368152 HS19 ENSOANP00000008190 OAContig75651
ENSP00000385393 HS22 ENSOANP00000011917 OAUltra169
ENSP00000385399 HS15 ENSOANP00000016137 OAContig23496
ENSP00000286122 HS16 ENSOANP00000005919 OAUltra78
ENSP00000345895 HS22 ENSOANP00000024896 OAContig1295
ENSP00000441786 HSX ENSOANP00000002870 OAUltra15
ENSP00000394163 HS5 ENSOANP00000018377 OAContig22
ENSP00000327824 HS1 ENSOANP00000003501 OAUltra280
ENSP00000455948 HS16 ENSOANP00000005115 OA2
ENSP00000278836 HS11 ENSOANP00000005407 OAContig4218
ENSP00000464443 HS17 ENSOANP00000019321 OAContig18101
ENSP00000253778 HS5 ENSOANP00000016216 OA14
ENSP00000402198 HSCHR_HSCHR6_MHC_COX_CTG1 ENSOANP00000031664 OAContig27355
ENSP00000374252 HS3 ENSOANP00000014256 OAContig15706
ENSP00000397843 HS3 ENSOANP00000023724 OAContig14087
ENSP00000215909 HS22 ENSOANP00000013907 OAUltra136
ENSP00000484443 HS13 ENSOANP00000024450 OAUltra336
ENSP00000264651 HS17 ENSOANP00000004597 OAContig607
ENSP00000286692 HS1 ENSOANP00000022484 OAUltra183
ENSP00000264381 HS3 ENSOANP00000018017 OAUltra195
ENSP00000404265 HS7 ENSOANP00000027175 OAContig3642
ENSP00000361857 HS1 ENSOANP00000002980 OAContig5848
ENSP00000361850 HS10 ENSOANP00000006211 OAContig10142
ENSP00000375653 HS19 ENSOANP00000014644 OAContig24828
ENSP00000322170 HS2 ENSOANP00000012159 OA2
ENSP00000294172 HS11 ENSOANP00000029641 OAContig112443
ENSP00000268712 HS17 ENSOANP00000020063 OAUltra69
ENSP00000319279 HS18 ENSOANP00000005450 OA3
ENSP00000340944 HS12 ENSOANP00000009592 OAContig3328
ENSP00000409131 HS12 ENSOANP00000004626 OAContig17676
ENSP00000278780 HS20 ENSOANP00000001991 OAUltra56
ENSP00000262764 HS17 ENSOANP00000001008 OAContig12490
ENSP00000262765 HS17 ENSOANP00000022669 OAUltra430
ENSP00000308733 HS5 ENSOANP00000010918 OAContig3060
ENSP00000265381 HS9 ENSOANP00000003321 OAX5
ENSP00000220325 HS15 ENSOANP00000003136 OAContig2594
ENSP00000259392 HS9 ENSOANP00000015407 OAUltra228
ENSP00000363970 HS20 ENSOANP00000018296 OAContig10665
ENSP00000229270 HS12 ENSOANP00000033262 OAContig84426
ENSP00000414856 HS4 ENSOANP00000024159 OAUltra644
ENSP00000264036 HS11 ENSOANP00000032151 OAContig24219
ENSP00000215582 HS19 ENSOANP00000014637 OAUltra266
ENSP00000354481 HS1 ENSOANP00000001490 OAUltra341
ENSP00000354487 HS10 ENSOANP00000009638 OAUltra274
ENSP00000382544 HS22 ENSOANP00000008447 OAContig20178
ENSP00000370571 HS11 ENSOANP00000008845 OAUltra443
ENSP00000364320 HS1 ENSOANP00000024146 OAContig642
ENSP00000281474 HS12 ENSOANP00000015457 OAContig23668
ENSP00000371169 HS9 ENSOANP00000020845 OAX5
ENSP00000381398 HSX ENSOANP00000004143 OAUltra462
ENSP00000281471 HS12 ENSOANP00000004168 OAContig14043
ENSP00000387309 HS2 ENSOANP00000000671 OAContig29276
ENSP00000381932 HS21 ENSOANP00000010235 OAUltra222
ENSP00000482767 HS10 ENSOANP00000009730 OAUltra274
ENSP00000274773 HS5 ENSOANP00000019416 OAContig21770
ENSP00000303042 HS10 ENSOANP00000002488 OAUltra272
ENSP00000401232 HS13 ENSOANP00000014378 OAContig59
ENSP00000401237 HS16 ENSOANP00000018967 OAContig4732
ENSP00000312618 HS3 ENSOANP00000007670 OAContig5768
ENSP00000419184 HS1 ENSOANP00000025054 OAUltra67
ENSP00000419185 HS18 ENSOANP00000002738 OA3
ENSP00000311837 HS2 ENSOANP00000015630 OAX1
ENSP00000398368 HS5 ENSOANP00000018680 OAContig1596
ENSP00000470240 HS19 ENSOANP00000033206 OAUltra377
ENSP00000354623 HS9 ENSOANP00000004716 OAContig6542
ENSP00000354621 HS7 ENSOANP00000012296 OA2
ENSP00000354620 HS1 ENSOANP00000015435 OAUltra412
ENSP00000273920 HS4 ENSOANP00000024399 OAContig24118
ENSP00000386531 HS2 ENSOANP00000016702 OAContig25120
ENSP00000263384 HS19 ENSOANP00000032649 OAContig83420
ENSP00000407761 HS2 ENSOANP00000019971 OA1
ENSP00000370419 HS22 ENSOANP00000002995 OAUltra201
ENSP00000040663 HS19 ENSOANP00000019619 OAContig18971
ENSP00000263383 HS19 ENSOANP00000027209 OAContig36558
ENSP00000263382 HS19 ENSOANP00000022758 OAContig2750
ENSP00000351052 HS7 ENSOANP00000018153 OA10
ENSP00000366673 HS13 ENSOANP00000019295 OAUltra16
ENSP00000265922 HS9 ENSOANP00000008048 OA4
ENSP00000351059 HS3 ENSOANP00000006299 OAContig20158
ENSP00000286424 HS12 ENSOANP00000009426 OAUltra124
ENSP00000386280 HS22 ENSOANP00000023243 OA1
ENSP00000386284 HS9 ENSOANP00000015415 OAUltra228
ENSP00000477141 HS9 ENSOANP00000002775 OAX3
ENSP00000326219 HS14 ENSOANP00000010502 OAContig13401
ENSP00000261234 HS12 ENSOANP00000013920 OAContig10215
ENSP00000261233 HS12 ENSOANP00000009429 OAUltra124
ENSP00000430711 HS8 ENSOANP00000013221 OAContig3679
ENSP00000219368 HS16 ENSOANP00000020386 OAContig1296
ENSP00000467753 HS19 ENSOANP00000005874 OAUltra15
ENSP00000248594 HS7 ENSOANP00000023715 OAUltra5
ENSP00000266712 HS12 ENSOANP00000010587 OAUltra443
ENSP00000417583 HS1 ENSOANP00000024164 OAContig5192
ENSP00000463613 HS17 ENSOANP00000015129 OAContig8539
ENSP00000417581 HSX ENSOANP00000018461 OA6
ENSP00000266719 HS12 ENSOANP00000010572 OAUltra443
ENSP00000266718 HS12 ENSOANP00000010571 OAUltra443
ENSP00000263563 HS10 ENSOANP00000018709 OAContig13437
ENSP00000039989 HS11 ENSOANP00000014956 OA3
ENSP00000298815 HS11 ENSOANP00000016632 OAUltra192
ENSP00000304604 HS1 ENSOANP00000004212 OA7
ENSP00000451774 HS14 ENSOANP00000022732 OAContig5800
ENSP00000360530 HS9 ENSOANP00000028381 OAContig13782
ENSP00000398548 HS11 ENSOANP00000013179 OAContig6977
ENSP00000300738 HS11 ENSOANP00000029492 OAUltra275
ENSP00000255681 HS11 ENSOANP00000026109 OAContig6776
ENSP00000367079 HS12 ENSOANP00000014033 OAUltra252
ENSP00000417764 HS9 ENSOANP00000023425 OAContig447
ENSP00000417763 HSX ENSOANP00000004594 OAContig19493
ENSP00000362550 HS6 ENSOANP00000021794 OAContig2778
ENSP00000239444 HS5 ENSOANP00000011493 OAUltra532
ENSP00000407182 HS19 ENSOANP00000015933 OAContig11571
ENSP00000362556 HS9 ENSOANP00000023224 OAUltra39
ENSP00000366248 HS1 ENSOANP00000004456 OAUltra490
ENSP00000291592 HS21 ENSOANP00000024525 OA7
ENSP00000251363 HS19 ENSOANP00000019220 OAContig6662
ENSP00000366240 HS9 ENSOANP00000008984 OAUltra200
ENSP00000366243 HS9 ENSOANP00000008982 OAUltra200
ENSP00000476369 HS9 ENSOANP00000023163 OAUltra39
ENSP00000365576 HS9 ENSOANP00000017316 OAUltra304
ENSP00000341159 HS2 ENSOANP00000005762 OAUltra514
ENSP00000386862 HS2 ENSOANP00000019847 OAUltra108
ENSP00000304748 HS2 ENSOANP00000009969 OAUltra514
ENSP00000405890 HS1 ENSOANP00000011004 OAUltra331
ENSP00000337065 HS5 ENSOANP00000007752 OAContig20394
ENSP00000257347 HS13 ENSOANP00000024615 OAUltra336
ENSP00000363390 HS1 ENSOANP00000023453 OAContig2043
ENSP00000387124 HS2 ENSOANP00000021183 OAContig7729
ENSP00000320025 HS10 ENSOANP00000009080 OA15
ENSP00000247225 HS14 ENSOANP00000014486 OAContig283
ENSP00000297819 HS7 ENSOANP00000018161 OA10
ENSP00000178638 HS15 ENSOANP00000017664 OAContig362
ENSP00000380136 HS8 ENSOANP00000001123 OA5
ENSP00000310873 HS4 ENSOANP00000025350 OAContig19659
ENSP00000253083 HS12 ENSOANP00000009891 OAUltra196
ENSP00000284154 HS17 ENSOANP00000000526 OAContig901
ENSP00000078445 HS19 ENSOANP00000020922 OAContig24060
ENSP00000358617 HS1 ENSOANP00000004208 OA7
ENSP00000380421 HS10 ENSOANP00000032414 OAContig13
ENSP00000363397 HS9 ENSOANP00000024931 OAUltra84
ENSP00000258613 HS13 ENSOANP00000024443 OAUltra336
ENSP00000230568 HS6 ENSOANP00000029876 OAUltra349
ENSP00000390651 HS12 ENSOANP00000003026 OAContig9221
ENSP00000358072 HS6 ENSOANP00000006175 OAUltra339
ENSP00000392423 HS7 ENSOANP00000023676 OAUltra5
ENSP00000376943 HS2 ENSOANP00000019973 OA1
ENSP00000346890 HS1 ENSOANP00000011246 OAContig5094
ENSP00000371897 HS14 ENSOANP00000022136 OA4
ENSP00000454014 HS16 ENSOANP00000029406 OA2
ENSP00000350011 HS7 ENSOANP00000026873 OAUltra154
ENSP00000350012 HS2 ENSOANP00000021444 OAUltra232
ENSP00000361666 HS6 ENSOANP00000011516 OAContig11270
ENSP00000361663 HSX ENSOANP00000018456 OA6
ENSP00000361662 HS1 ENSOANP00000015436 OAUltra412
ENSP00000239690 HS8 ENSOANP00000012870 OA4
ENSP00000270642 HS19 ENSOANP00000025640 OAContig9618
ENSP00000309457 HS7 ENSOANP00000008615 OAUltra117
ENSP00000482393 HS5 ENSOANP00000030201 OAX3
ENSP00000431821 HS11 ENSOANP00000009990 OAUltra111
ENSP00000482396 HS11 ENSOANP00000006098 OAContig11352
ENSP00000331327 HS11 ENSOANP00000023854 OA3
ENSP00000364526 HS10 ENSOANP00000009632 OAUltra274
ENSP00000363205 HS20 ENSOANP00000021690 OAContig21771
ENSP00000481056 HS19 ENSOANP00000007037 OA7
ENSP00000425040 HS4 ENSOANP00000023531 OAUltra445
ENSP00000364520 HS1 ENSOANP00000000889 OAContig12431
ENSP00000363753 HS9 ENSOANP00000016115 OAUltra474
ENSP00000298492 HS10 ENSOANP00000018239 OAContig24076
ENSP00000338807 HS4 ENSOANP00000016081 OAContig8307
ENSP00000481842 HS13 ENSOANP00000014374 OAContig59
ENSP00000422896 HS4 ENSOANP00000021529 OAUltra512
ENSP00000429225 HS5 ENSOANP00000019515 OAX1
ENSP00000377396 HS4 ENSOANP00000024670 OA12
ENSP00000483621 HS18 ENSOANP00000031315 OAContig18929
ENSP00000417580 HS2 ENSOANP00000012141 OAContig21575
ENSP00000483628 HS1 ENSOANP00000003405 OA7
ENSP00000390531 HS14 ENSOANP00000018746 OAContig214
ENSP00000456743 HS16 ENSOANP00000017974 OAUltra521
ENSP00000398124 HS8 ENSOANP00000019081 OAContig13229
ENSP00000236147 HS1 ENSOANP00000001359 OAUltra341
ENSP00000338258 HS17 ENSOANP00000015188 OAContig1435
ENSP00000262577 HS8 ENSOANP00000005600 OAContig341
ENSP00000384259 HS2 ENSOANP00000013955 OA7
ENSP00000384257 HS22 ENSOANP00000017950 OAContig6767
ENSP00000457788 HS15 ENSOANP00000029729 OAUltra494
ENSP00000346325 HS7 ENSOANP00000023682 OAUltra5
ENSP00000279027 HS20 ENSOANP00000023638 OAUltra516
ENSP00000303992 HS3 ENSOANP00000003944 OAUltra348
ENSP00000359680 HS10 ENSOANP00000020650 OAContig9707
ENSP00000377640 HS3 ENSOANP00000011950 OAContig14
ENSP00000357980 HS10 ENSOANP00000014343 OAContig5581
ENSP00000459007 HS16 ENSOANP00000018718 OAContig14854
ENSP00000251776 HS3 ENSOANP00000027264 OAContig15940
ENSP00000401244 HS7 ENSOANP00000005619 OAUltra479
ENSP00000359705 HS1 ENSOANP00000022715 OAUltra135
ENSP00000358967 HSX ENSOANP00000017463 OAUltra401
ENSP00000313199 HS4 ENSOANP00000003063 OAUltra512
ENSP00000279022 HS20 ENSOANP00000007838 OAUltra337
ENSP00000479919 HS1 ENSOANP00000013434 OAUltra252
ENSP00000370381 HS15 ENSOANP00000023403 OAContig6264
ENSP00000254508 HS3 ENSOANP00000022444 OAX1
ENSP00000404676 HS5 ENSOANP00000020376 OAUltra309
ENSP00000356410 HS1 ENSOANP00000004700 OAUltra341
ENSP00000396078 HS7 ENSOANP00000007959 OA10
ENSP00000371397 HS3 ENSOANP00000020164 OA7
ENSP00000317473 HS1 ENSOANP00000008968 OAContig5910
ENSP00000371398 HS9 ENSOANP00000023603 OAX5
ENSP00000386186 HS2 ENSOANP00000024113 OAUltra196
ENSP00000443985 HS4 ENSOANP00000005630 OA4
ENSP00000349955 HS18 ENSOANP00000002782 OAX3
ENSP00000269187 HS18 ENSOANP00000016106 OAUltra474
ENSP00000430276 HSX ENSOANP00000018469 OA6
ENSP00000430274 HS8 ENSOANP00000022223 OA4
ENSP00000365693 HS10 ENSOANP00000009057 OA15
ENSP00000476795 HS16 ENSOANP00000014868 OAContig3638
ENSP00000325506 HS8 ENSOANP00000008008 OA7
ENSP00000311816 HS4 ENSOANP00000014148 OAUltra173
ENSP00000339754 HS2 ENSOANP00000018652 OAContig6499
ENSP00000205402 HS7 ENSOANP00000005059 OAUltra5
ENSP00000273179 HS3 ENSOANP00000024911 OAContig8967
ENSP00000360560 HS6 ENSOANP00000015023 OAContig22038
ENSP00000432799 HS3 ENSOANP00000020242 OA14
ENSP00000394085 HS17 ENSOANP00000018329 OAUltra430
ENSP00000428426 HS8 ENSOANP00000011597 OA7
ENSP00000393538 HS10 ENSOANP00000009689 OAUltra274
ENSP00000357341 HS6 ENSOANP00000003411 OA2
ENSP00000243108 HS12 ENSOANP00000007013 OAContig31445
ENSP00000274341 HS5 ENSOANP00000023248 OA1
ENSP00000366800 HS1 ENSOANP00000001298 OAContig11296
ENSP00000265245 HS3 ENSOANP00000020161 OA7
ENSP00000323901 HS17 ENSOANP00000007899 OAContig27111
ENSP00000361219 HS9 ENSOANP00000008018 OAUltra81
ENSP00000374069 HS7 ENSOANP00000009789 OAUltra274
ENSP00000318318 HS15 ENSOANP00000010422 OAUltra494
ENSP00000368528 HSX ENSOANP00000023173 OAUltra642
ENSP00000450749 HS14 ENSOANP00000018775 OAContig214
ENSP00000321706 HS17 ENSOANP00000015738 OAUltra669
ENSP00000318986 HS3 ENSOANP00000021559 OAContig25955
ENSP00000330148 HS10 ENSOANP00000023292 OA3
ENSP00000378306 HS10 ENSOANP00000000541 OAUltra97
ENSP00000364260 HS9 ENSOANP00000004193 OAContig6448
ENSP00000268624 HS16 ENSOANP00000011627 OAContig14984
ENSP00000378571 HS3 ENSOANP00000008712 OAX5
ENSP00000441641 HS16 ENSOANP00000023076 OAContig17679
ENSP00000303550 HS4 ENSOANP00000019028 OAUltra372
ENSP00000378578 HS4 ENSOANP00000021488 OAContig263
ENSP00000386264 HS2 ENSOANP00000005167 OAContig13683
ENSP00000233714 HS2 ENSOANP00000017518 OA7
ENSP00000386674 HS2 ENSOANP00000009799 OAUltra514
ENSP00000233078 HS19 ENSOANP00000023051 OAUltra23
ENSP00000464145 HS10 ENSOANP00000024251 OA3
ENSP00000237455 HS2 ENSOANP00000016433 OAUltra544
ENSP00000218348 HSX ENSOANP00000004929 OAContig10577
ENSP00000418112 HS3 ENSOANP00000009563 OAX1
ENSP00000365200 HS13 ENSOANP00000017930 OAUltra284
ENSP00000255674 HS18 ENSOANP00000016507 OAUltra480
ENSP00000355140 HS17 ENSOANP00000016356 OAContig22721
ENSP00000454719 HS15 ENSOANP00000010423 OAUltra494
ENSP00000360329 HS1 ENSOANP00000021959 OAContig39317
ENSP00000238892 HS2 ENSOANP00000004485 OAContig47287
ENSP00000275699 HS7 ENSOANP00000007642 OA10
ENSP00000311135 HS12 ENSOANP00000002114 OAUltra196
ENSP00000354360 HS9 ENSOANP00000001673 OA4
ENSP00000354361 HS16 ENSOANP00000020307 OAContig3770
ENSP00000321703 HS8 ENSOANP00000012137 OAUltra236
ENSP00000354813 HSMT ENSOANP00000024987 OAMT
ENSP00000348442 HS17 ENSOANP00000012806 OAUltra288
ENSP00000363040 HS9 ENSOANP00000023081 OAContig15316
ENSP00000385988 HSX ENSOANP00000015384 OAUltra462
ENSP00000242505 HS10 ENSOANP00000001777 OA3
ENSP00000358810 HS1 ENSOANP00000009368 OAUltra305
ENSP00000397308 HS1 ENSOANP00000001571 OAUltra341
ENSP00000358812 HS10 ENSOANP00000002619 OAUltra272
ENSP00000382708 HS5 ENSOANP00000033113 OAContig22
ENSP00000358814 HS1 ENSOANP00000009366 OAUltra305
ENSP00000358815 HS5 ENSOANP00000022935 OAUltra177
ENSP00000480539 HSCHR_HSCHR16_1_CTG1 ENSOANP00000008133 OAUltra102
ENSP00000480538 HS9 ENSOANP00000010149 OAUltra74
ENSP00000341819 HS7 ENSOANP00000004898 OA4
ENSP00000272425 HS2 ENSOANP00000013949 OAContig1653
ENSP00000238628 HS14 ENSOANP00000008047 OAUltra143
ENSP00000265023 HS3 ENSOANP00000031614 OAContig16803
ENSP00000199280 HS12 ENSOANP00000000683 OAContig29560
ENSP00000463424 HS9 ENSOANP00000022008 OAX5
ENSP00000369840 HS13 ENSOANP00000024348 OAUltra336
ENSP00000199936 HS16 ENSOANP00000017956 OAUltra521
ENSP00000322238 HS14 ENSOANP00000014999 OAContig13141
ENSP00000369699 HSX ENSOANP00000004079 OAUltra462
ENSP00000363988 HS9 ENSOANP00000015791 OAContig14525
ENSP00000329880 HS6 ENSOANP00000025225 OAUltra474
ENSP00000363984 HS9 ENSOANP00000015709 OAContig4225
ENSP00000040584 HS12 ENSOANP00000022416 OAContig22942
ENSP00000268035 HS15 ENSOANP00000000256 OA5
ENSP00000361527 HS6 ENSOANP00000004815 OAContig3374
ENSP00000369592 HS14 ENSOANP00000029759 OAContig7500
ENSP00000413531 HS7 ENSOANP00000004902 OAContig3154
ENSP00000326531 HS16 ENSOANP00000008308 OAContig1411
ENSP00000386498 HS2 ENSOANP00000013738 OAUltra514
ENSP00000369849 HS13 ENSOANP00000024347 OAUltra336
ENSP00000350249 HS7 ENSOANP00000000651 OA10
ENSP00000350248 HS1 ENSOANP00000027248 OAContig32889
ENSP00000483018 HS9 ENSOANP00000016919 OAUltra576
ENSP00000455041 HS16 ENSOANP00000005110 OA2
ENSP00000305721 HS6 ENSOANP00000002051 OAUltra483
ENSP00000361057 HS9 ENSOANP00000005273 OAContig6119
ENSP00000327487 HS17 ENSOANP00000000570 OAContig68336
ENSP00000305426 HS11 ENSOANP00000015761 OA2
ENSP00000040738 HS4 ENSOANP00000009246 OA4
ENSP00000417972 HS3 ENSOANP00000000619 OAContig21420
ENSP00000402935 HS3 ENSOANP00000007917 OAUltra239
ENSP00000369075 HS20 ENSOANP00000003910 OAContig21212
ENSP00000369071 HS13 ENSOANP00000024415 OAUltra336
ENSP00000167106 HS14 ENSOANP00000016777 OAContig409
ENSP00000225276 HS17 ENSOANP00000023645 OAContig21402
ENSP00000371958 HS12 ENSOANP00000001181 OAContig24475
ENSP00000346667 HSX ENSOANP00000001105 OAUltra403
ENSP00000298786 HS10 ENSOANP00000011159 OAUltra104
ENSP00000316681 HS11 ENSOANP00000025839 OAUltra29
ENSP00000317272 HS7 ENSOANP00000023659 OAUltra479
ENSP00000344801 HS9 ENSOANP00000019618 OAContig13883
ENSP00000288710 HS2 ENSOANP00000000834 OAUltra179
ENSP00000402855 HS6 ENSOANP00000018213 OAContig14675
ENSP00000441283 HSX ENSOANP00000011756 OAContig18148
ENSP00000280527 HS2 ENSOANP00000015055 OAX1
ENSP00000368981 HS6 ENSOANP00000011424 OAUltra474
ENSP00000396301 HS5 ENSOANP00000018477 OAContig4144
ENSP00000299561 HS15 ENSOANP00000013597 OAUltra366
ENSP00000437372 HS12 ENSOANP00000009422 OAUltra124
ENSP00000328598 HS2 ENSOANP00000013739 OAUltra514
ENSP00000359285 HS20 ENSOANP00000005903 OAUltra337
ENSP00000005178 HS7 ENSOANP00000022945 OAContig5885
ENSP00000321507 HS8 ENSOANP00000021522 OAContig3747
ENSP00000310405 HS3 ENSOANP00000010832 OAUltra117
ENSP00000338400 HSX ENSOANP00000010686 OAUltra86
ENSP00000336524 HS3 ENSOANP00000031546 OAContig7305
ENSP00000381611 HS5 ENSOANP00000014252 OAContig16110
ENSP00000341361 HS3 ENSOANP00000008243 OAUltra4
ENSP00000346403 HS11 ENSOANP00000018567 OAUltra29
ENSP00000287196 HS15 ENSOANP00000017922 OAUltra455
ENSP00000349174 HS4 ENSOANP00000031200 OAUltra263
ENSP00000360406 HS9 ENSOANP00000018803 OAUltra458
ENSP00000268383 HS16 ENSOANP00000005179 OAUltra371
ENSP00000362183 HS1 ENSOANP00000003267 OAUltra472
ENSP00000313699 HS11 ENSOANP00000018583 OAUltra29
ENSP00000373713 HS3 ENSOANP00000010847 OAUltra117
ENSP00000231524 HS5 ENSOANP00000007481 OAContig854
ENSP00000359048 HS1 ENSOANP00000026679 OAContig11910
ENSP00000363458 HS1 ENSOANP00000016268 OAContig16412
ENSP00000373715 HS5 ENSOANP00000017646 OAUltra309
ENSP00000367193 HS2 ENSOANP00000013331 OAUltra56
ENSP00000478322 HSCHR_HSCHR8_8_CTG1 ENSOANP00000022272 OAX1
ENSP00000367197 HS6 ENSOANP00000012056 OAContig2187
ENSP00000367196 HS9 ENSOANP00000023423 OAContig447
ENSP00000357048 HS1 ENSOANP00000026578 OAContig68969
ENSP00000367198 HS13 ENSOANP00000015998 OAContig21255
ENSP00000257359 HS11 ENSOANP00000019742 OA11
ENSP00000376352 HS2 ENSOANP00000013680 OAUltra514
ENSP00000366582 HS5 ENSOANP00000012437 OAX1
ENSP00000366258 HS10 ENSOANP00000009068 OA15
ENSP00000368824 HSX ENSOANP00000016899 OAUltra462
ENSP00000462481 HS17 ENSOANP00000014084 OAContig113569
ENSP00000463188 HS17 ENSOANP00000007865 OAUltra151
ENSP00000420920 HS4 ENSOANP00000022829 OA12
ENSP00000277458 HS9 ENSOANP00000002101 OA4
ENSP00000347444 HS9 ENSOANP00000028503 OAContig25373
ENSP00000367229 HS2 ENSOANP00000019677 OAUltra56
ENSP00000417021 HSX ENSOANP00000004077 OAUltra462
ENSP00000367227 HS9 ENSOANP00000019906 OAContig10364
ENSP00000367220 HS2 ENSOANP00000019680 OAUltra56
ENSP00000453508 HS15 ENSOANP00000003408 OA5
ENSP00000482709 HS19 ENSOANP00000020821 OAUltra377
ENSP00000366058 HS20 ENSOANP00000017220 OAContig15827
ENSP00000330188 HS12 ENSOANP00000009907 OAUltra196
ENSP00000366050 HS9 ENSOANP00000026850 OAContig26317
ENSP00000374855 HS22 ENSOANP00000019558 OAContig50974
ENSP00000374853 HS22 ENSOANP00000003510 OAContig7630
ENSP00000230381 HS6 ENSOANP00000013457 OAUltra67
ENSP00000368984 HS4 ENSOANP00000023800 OA12
ENSP00000403453 HS9 ENSOANP00000013414 OAContig14547
ENSP00000365596 HS13 ENSOANP00000023097 OAContig5416
ENSP00000405112 HS10 ENSOANP00000013975 OAUltra479
ENSP00000347754 HS11 ENSOANP00000024927 OAContig12018
ENSP00000025008 HS8 ENSOANP00000011586 OA7
ENSP00000297001 HS7 ENSOANP00000000492 OA4
ENSP00000438399 HS16 ENSOANP00000013013 OA11
ENSP00000362807 HS1 ENSOANP00000019562 OAUltra467
ENSP00000292035 HS9 ENSOANP00000023287 OA4
ENSP00000303769 HS9 ENSOANP00000027561 OAContig12606
ENSP00000382948 HS21 ENSOANP00000028525 OAContig61039
ENSP00000441417 HSX ENSOANP00000006406 OAUltra462
ENSP00000348211 HS5 ENSOANP00000011825 OAUltra84
ENSP00000262794 HS22 ENSOANP00000015280 OAContig3015
ENSP00000310829 HS10 ENSOANP00000000537 OAUltra97
ENSP00000296233 HS3 ENSOANP00000023347 OAContig4719
ENSP00000344782 HS9 ENSOANP00000023198 OAUltra81
ENSP00000401343 HS15 ENSOANP00000027582 OAContig7901
ENSP00000329312 HS22 ENSOANP00000019235 OAContig6079
ENSP00000385038 HSX ENSOANP00000006701 OAUltra519
ENSP00000388639 HS7 ENSOANP00000018078 OAContig8624
ENSP00000254337 HS19 ENSOANP00000014963 OAContig25075
ENSP00000384398 HS19 ENSOANP00000018651 OAContig3564
ENSP00000272167 HS1 ENSOANP00000002340 OAUltra67
ENSP00000272164 HS1 ENSOANP00000024109 OAUltra108
ENSP00000442736 HSX ENSOANP00000008239 OAUltra403
ENSP00000261942 HS5 ENSOANP00000018467 OAContig9687
ENSP00000298687 HS14 ENSOANP00000002535 OAContig5065
ENSP00000484285 HS10 ENSOANP00000005869 OAContig9238
ENSP00000382492 HS7 ENSOANP00000005249 OA2
ENSP00000249887 HS3 ENSOANP00000010818 OAUltra117
ENSP00000385443 HS7 ENSOANP00000003087 OA2
ENSP00000325978 HS3 ENSOANP00000005892 OAContig5077
ENSP00000270458 HS19 ENSOANP00000022675 OAContig10763
ENSP00000342828 HS10 ENSOANP00000028938 OAContig16851
ENSP00000339764 HS4 ENSOANP00000005509 OAContig94767
ENSP00000260662 HS2 ENSOANP00000031832 OAContig28406
ENSP00000319781 HS3 ENSOANP00000010106 OAContig4358
ENSP00000364758 HS13 ENSOANP00000024650 OAUltra336
ENSP00000260665 HS2 ENSOANP00000023122 OAContig3877
ENSP00000319788 HS16 ENSOANP00000008060 OA11
ENSP00000472266 HS19 ENSOANP00000018863 OAContig56730
ENSP00000254193 HS15 ENSOANP00000018632 OAContig11937
ENSP00000439625 HS1 ENSOANP00000003562 OAContig26445
ENSP00000306003 HS4 ENSOANP00000010405 OAUltra84
ENSP00000265018 HS4 ENSOANP00000010630 OA18
ENSP00000371859 HS14 ENSOANP00000022156 OA4
ENSP00000264638 HS17 ENSOANP00000006803 OAContig30073
ENSP00000359813 HSX ENSOANP00000018516 OA6
ENSP00000378295 HS11 ENSOANP00000019621 OAContig1625
ENSP00000472546 HS19 ENSOANP00000001042 OAContig18627
ENSP00000319255 HS11 ENSOANP00000007299 OAUltra29
ENSP00000296694 HS5 ENSOANP00000022727 OAContig4108
ENSP00000332287 HS22 ENSOANP00000019981 OAContig9302
ENSP00000308717 HS11 ENSOANP00000021922 OAUltra725
ENSP00000262741 HS1 ENSOANP00000009424 OAContig2933
ENSP00000262746 HS1 ENSOANP00000018692 OAUltra131
ENSP00000307006 HS5 ENSOANP00000002785 OAX3
ENSP00000307004 HS2 ENSOANP00000013333 OAUltra56
ENSP00000355778 HS1 ENSOANP00000002357 OAUltra67
ENSP00000379216 HS22 ENSOANP00000008985 OAContig7027
ENSP00000355773 HS1 ENSOANP00000002365 OAUltra67
ENSP00000367705 HSX ENSOANP00000017873 OAUltra222
ENSP00000269025 HS17 ENSOANP00000002452 OAContig15990
ENSP00000348527 HS1 ENSOANP00000001434 OAUltra341
ENSP00000447224 HS19 ENSOANP00000012530 OAUltra493
ENSP00000303942 HS3 ENSOANP00000021567 OAX1
ENSP00000233838 HS2 ENSOANP00000004849 OAContig3262
ENSP00000420659 HS2 ENSOANP00000012148 OA2
ENSP00000252595 HS19 ENSOANP00000023013 OAContig2192
ENSP00000472914 HS19 ENSOANP00000007246 OAUltra49
ENSP00000252599 HS19 ENSOANP00000020234 OA14
ENSP00000334061 HSX ENSOANP00000003575 OAContig22877
ENSP00000364346 HS20 ENSOANP00000005452 OAContig18248
ENSP00000416050 HS8 ENSOANP00000004921 OAUltra236
ENSP00000343867 HS9 ENSOANP00000013027 OAUltra70
ENSP00000371180 HS15 ENSOANP00000006249 OAContig9237
ENSP00000343435 HS19 ENSOANP00000013804 OAContig41708
ENSP00000312631 HS20 ENSOANP00000003957 OAUltra485
ENSP00000357795 HS6 ENSOANP00000015847 OAContig15071
ENSP00000389140 HS18 ENSOANP00000002860 OA3
ENSP00000355809 HS1 ENSOANP00000002337 OAUltra67
ENSP00000389414 HS7 ENSOANP00000013450 OAContig2897
ENSP00000352272 HS10 ENSOANP00000022330 OAContig1248
ENSP00000343129 HS11 ENSOANP00000024012 OAUltra285
ENSP00000387286 HS2 ENSOANP00000026640 OAUltra56
ENSP00000355551 HS1 ENSOANP00000001943 OAUltra461
ENSP00000352276 HS1 ENSOANP00000001370 OAUltra341
ENSP00000354608 HS6 ENSOANP00000025208 OAContig21221
ENSP00000355106 HS1 ENSOANP00000005070 OAUltra496
ENSP00000226207 HS17 ENSOANP00000014886 OAContig4009
ENSP00000451818 HS14 ENSOANP00000022161 OA4
ENSP00000217246 HS20 ENSOANP00000032557 OAUltra56
ENSP00000427671 HS5 ENSOANP00000009968 OAContig11427
ENSP00000409581 HS11 ENSOANP00000009695 OAContig20124
ENSP00000310670 HS8 ENSOANP00000015586 OAContig6189
ENSP00000345873 HS7 ENSOANP00000005057 OAUltra5
ENSP00000280979 HS14 ENSOANP00000022138 OA4
ENSP00000263368 HS19 ENSOANP00000031010 OAUltra745
ENSP00000265909 HS11 ENSOANP00000006455 OA11
ENSP00000292513 HS19 ENSOANP00000023940 OAContig26326
ENSP00000436552 HS11 ENSOANP00000009513 OAContig9263
ENSP00000326232 HS11 ENSOANP00000017491 OAContig28859
ENSP00000219301 HS16 ENSOANP00000019182 OAUltra55
ENSP00000369251 HS13 ENSOANP00000024388 OAUltra336
ENSP00000416610 HS15 ENSOANP00000031211 OAContig10469
ENSP00000230658 HS5 ENSOANP00000017075 OA1
ENSP00000261211 HS12 ENSOANP00000010534 OAUltra443
ENSP00000455053 HS15 ENSOANP00000010425 OAUltra494
ENSP00000263093 HS19 ENSOANP00000018887 OAContig1754
ENSP00000369257 HS16 ENSOANP00000021162 OAContig65
ENSP00000307298 HS15 ENSOANP00000021363 OAContig102
ENSP00000363895 HS1 ENSOANP00000009432 OAContig2326
ENSP00000328698 HS10 ENSOANP00000027668 OA3
ENSP00000306844 HS2 ENSOANP00000000430 OAContig45932
ENSP00000440905 HS2 ENSOANP00000013734 OAUltra514
ENSP00000446576 HS12 ENSOANP00000007589 OA2
ENSP00000432648 HS11 ENSOANP00000017806 OAContig13348
ENSP00000308976 HS2 ENSOANP00000019978 OAContig13628
ENSP00000363899 HS9 ENSOANP00000004500 OAUltra477
ENSP00000451750 HS14 ENSOANP00000017015 OAContig588
ENSP00000451752 HS14 ENSOANP00000014087 OAUltra164
ENSP00000402257 HS8 ENSOANP00000003042 OAUltra48
ENSP00000330945 HS5 ENSOANP00000016986 OAContig37857
ENSP00000360515 HS6 ENSOANP00000013125 OAUltra2
ENSP00000300714 HS17 ENSOANP00000002681 OAContig18312
ENSP00000297785 HS9 ENSOANP00000020758 OAUltra200
ENSP00000278282 HS11 ENSOANP00000028470 OAContig6128
ENSP00000444596 HS13 ENSOANP00000006914 OAUltra16
ENSP00000311677 HS1 ENSOANP00000013217 OAContig5003
ENSP00000297788 HS7 ENSOANP00000018125 OA10
ENSP00000362570 HS1 ENSOANP00000009346 OAUltra533
ENSP00000299952 HS16 ENSOANP00000013004 OA11
ENSP00000362576 HS1 ENSOANP00000018669 OA4
ENSP00000299957 HS15 ENSOANP00000014215 OAContig14855
ENSP00000376299 HS12 ENSOANP00000010417 OAContig6698
ENSP00000310094 HS16 ENSOANP00000016650 OAContig13543
ENSP00000340776 HS2 ENSOANP00000031015 OAContig13937
ENSP00000376293 HS2 ENSOANP00000013751 OAUltra514
ENSP00000348168 HS8 ENSOANP00000024922 OAContig3079
ENSP00000296782 HS5 ENSOANP00000016186 OAUltra251
ENSP00000296785 HS5 ENSOANP00000016903 OAContig15461
ENSP00000366267 HS13 ENSOANP00000023495 OAUltra284
ENSP00000296786 HS5 ENSOANP00000019519 OAX1
ENSP00000418910 HS3 ENSOANP00000020771 OAContig10081
ENSP00000055682 HSX ENSOANP00000014304 OAContig9734
ENSP00000306999 HS8 ENSOANP00000024977 OAUltra179
ENSP00000479342 HS11 ENSOANP00000012598 OAUltra163
ENSP00000314776 HS5 ENSOANP00000017541 OA1
ENSP00000341171 HS16 ENSOANP00000001855 OAUltra55
ENSP00000386807 HS4 ENSOANP00000032669 OAContig83761
ENSP00000309595 HS10 ENSOANP00000011664 OA17
ENSP00000337088 HS11 ENSOANP00000020495 OAContig56254
ENSP00000309591 HS19 ENSOANP00000010075 OAContig24335
ENSP00000298310 HS14 ENSOANP00000022051 OA4
ENSP00000349783 HS9 ENSOANP00000013020 OAUltra70
ENSP00000349781 HSX ENSOANP00000018444 OA6
ENSP00000358515 HS1 ENSOANP00000018975 OA3
ENSP00000350386 HSX ENSOANP00000012168 OAUltra420
ENSP00000298317 HS11 ENSOANP00000011539 OAContig30542
ENSP00000320043 HS8 ENSOANP00000011598 OA7
ENSP00000228837 HS12 ENSOANP00000026402 OAContig14702
ENSP00000261584 HS16 ENSOANP00000012217 OA2
ENSP00000161863 HS5 ENSOANP00000017650 OAUltra309
ENSP00000351929 HS10 ENSOANP00000002434 OAContig12320
ENSP00000380150 HS7 ENSOANP00000006865 OA2
ENSP00000351926 HS19 ENSOANP00000033023 OAContig34869
ENSP00000411012 HS8 ENSOANP00000007997 OA7
ENSP00000351922 HS7 ENSOANP00000026533 OAContig10905
ENSP00000380157 HS5 ENSOANP00000017747 OA1
ENSP00000477602 HS1 ENSOANP00000013049 OAUltra388
ENSP00000270349 HS5 ENSOANP00000022781 OAUltra43
ENSP00000449756 HS12 ENSOANP00000010132 OA2
ENSP00000479202 HS3 ENSOANP00000000654 OA10
ENSP00000434724 HS11 ENSOANP00000012741 OAContig3511
ENSP00000259075 HS2 ENSOANP00000009865 OAUltra514
ENSP00000221166 HS8 ENSOANP00000015537 OAUltra478
ENSP00000262102 HS8 ENSOANP00000026459 OAUltra469
ENSP00000388841 HS17 ENSOANP00000026780 OAContig22300
ENSP00000465638 HS17 ENSOANP00000016330 OAContig524
ENSP00000350032 HS10 ENSOANP00000024228 OAContig13
ENSP00000350036 HS22 ENSOANP00000024906 OAContig1295
ENSP00000465630 HS17 ENSOANP00000002963 OAContig2834
ENSP00000264993 HS3 ENSOANP00000010825 OAUltra117
ENSP00000483424 HS1 ENSOANP00000002264 OAUltra67
ENSP00000220913 HS8 ENSOANP00000025702 OA4
ENSP00000280295 HS2 ENSOANP00000005756 OAUltra514
ENSP00000361646 HS1 ENSOANP00000015431 OAUltra412
ENSP00000449273 HS12 ENSOANP00000006974 OAUltra540
ENSP00000428263 HS14 ENSOANP00000006043 OAContig252
ENSP00000339157 HS12 ENSOANP00000009462 OAUltra124
ENSP00000331397 HS1 ENSOANP00000000941 OAContig19368
ENSP00000313601 HS19 ENSOANP00000005944 OAContig14529
ENSP00000331305 HS22 ENSOANP00000014367 OAContig23549
ENSP00000272286 HS2 ENSOANP00000006528 OAContig9013
ENSP00000314030 HS16 ENSOANP00000003432 OA11
ENSP00000342952 HS5 ENSOANP00000018351 OAContig22
ENSP00000384092 HS2 ENSOANP00000011257 OAContig9924
ENSP00000372299 HS13 ENSOANP00000014354 OAContig59
ENSP00000305096 HS22 ENSOANP00000003775 OAContig12890
ENSP00000259607 HS9 ENSOANP00000032590 OAContig8421
ENSP00000227525 HS11 ENSOANP00000015375 OAContig7909
ENSP00000227524 HS11 ENSOANP00000015372 OAContig7909
ENSP00000429243 HS8 ENSOANP00000024331 OAContig19371
ENSP00000370839 HS4 ENSOANP00000000979 OAContig20130
ENSP00000359498 HSX ENSOANP00000033040 OA6
ENSP00000357384 HS1 ENSOANP00000022333 OAContig35201
ENSP00000299045 HS12 ENSOANP00000008801 OAUltra443
ENSP00000475924 HS17 ENSOANP00000024609 OAContig6837
ENSP00000339374 HS11 ENSOANP00000006452 OAContig14966
ENSP00000396163 HS12 ENSOANP00000010393 OAContig10595
ENSP00000356382 HS1 ENSOANP00000017716 OA4
ENSP00000295926 HS3 ENSOANP00000022631 OAContig2351
ENSP00000295927 HS3 ENSOANP00000029102 OAContig13102
ENSP00000375248 HS17 ENSOANP00000020041 OAUltra69
ENSP00000301974 HS1 ENSOANP00000021295 OAContig18115
ENSP00000281923 HS2 ENSOANP00000011608 OAContig3623
ENSP00000346340 HS2 ENSOANP00000026097 OAUltra589
ENSP00000281924 HS2 ENSOANP00000011610 OAContig3623
ENSP00000207870 HS3 ENSOANP00000028884 OAContig15225
ENSP00000450114 HS14 ENSOANP00000032800 OAContig3676
ENSP00000379173 HS22 ENSOANP00000011253 OAContig17558
ENSP00000392330 HSX ENSOANP00000016192 OAContig8445
ENSP00000379176 HS14 ENSOANP00000022035 OA4
ENSP00000421809 HS4 ENSOANP00000005641 OAContig4512
ENSP00000339659 HS4 ENSOANP00000008415 OAUltra539
ENSP00000433664 HS11 ENSOANP00000024011 OAContig26830
ENSP00000273480 HS3 ENSOANP00000006781 OAUltra203
ENSP00000253577 HSX ENSOANP00000003211 OA6
ENSP00000272641 HS2 ENSOANP00000012722 OAUltra387
ENSP00000357565 HS6 ENSOANP00000029291 OAContig784
ENSP00000359727 HS6 ENSOANP00000002217 OAUltra506
ENSP00000399274 HSX ENSOANP00000006696 OAUltra519
ENSP00000356162 HS1 ENSOANP00000004347 OAContig14553
ENSP00000278483 HS11 ENSOANP00000014143 OAUltra29
ENSP00000393333 HS19 ENSOANP00000021324 OAContig12797
ENSP00000223208 HS7 ENSOANP00000018173 OA10
ENSP00000312134 HS11 ENSOANP00000007862 OAContig4846
ENSP00000349977 HS16 ENSOANP00000011410 OAContig5306
ENSP00000346927 HS3 ENSOANP00000008709 OAX5
ENSP00000328848 HSX ENSOANP00000007216 OAContig3874
ENSP00000457853 HS15 ENSOANP00000008544 OAContig20983
ENSP00000391249 HS17 ENSOANP00000002804 OAContig2300
ENSP00000263681 HS11 ENSOANP00000011134 OAContig5511
ENSP00000484616 HS3 ENSOANP00000014065 OAUltra145
ENSP00000325561 HS17 ENSOANP00000007070 OAContig4327
ENSP00000325562 HS1 ENSOANP00000024141 OAContig642
ENSP00000306275 HS2 ENSOANP00000000821 OAUltra179
ENSP00000482119 HS7 ENSOANP00000009883 OAUltra274
ENSP00000351589 HS6 ENSOANP00000000387 OAContig819
ENSP00000339484 HS10 ENSOANP00000002827 OAContig1104
ENSP00000482112 HSCHR_HSCHR5_1_CTG1_1 ENSOANP00000002599 OA1
ENSP00000359956 HS6 ENSOANP00000018699 OAContig2492
ENSP00000452549 HS19 ENSOANP00000025912 OAContig51023
ENSP00000398320 HS1 ENSOANP00000001548 OAUltra341
ENSP00000398321 HS2 ENSOANP00000029182 OAContig101800
ENSP00000222481 HS7 ENSOANP00000018163 OA10
ENSP00000335106 HS6 ENSOANP00000001697 OA3
ENSP00000418754 HS6 ENSOANP00000025101 OAUltra67
ENSP00000366863 HS13 ENSOANP00000004065 OA2
ENSP00000457411 HS16 ENSOANP00000017977 OAUltra521
ENSP00000308369 HS12 ENSOANP00000009418 OAUltra124
ENSP00000418751 HS6 ENSOANP00000020806 OAUltra330
ENSP00000277903 HS10 ENSOANP00000002516 OAUltra272
ENSP00000467568 HS17 ENSOANP00000012840 OAUltra288
ENSP00000323926 HS2 ENSOANP00000020169 OA7
ENSP00000418287 HS2 ENSOANP00000014255 OAContig28456
ENSP00000374049 HS16 ENSOANP00000005174 OAUltra371
ENSP00000261024 HS2 ENSOANP00000022268 OAContig36643
ENSP00000330161 HS21 ENSOANP00000010283 OAUltra222
ENSP00000261023 HS2 ENSOANP00000024807 OAUltra514
ENSP00000467565 HS16 ENSOANP00000013921 OAContig8708
ENSP00000297273 HS7 ENSOANP00000006768 OAContig1947
ENSP00000270861 HS4 ENSOANP00000026062 OAContig30311
ENSP00000333363 HS6 ENSOANP00000020803 OAUltra330
ENSP00000462883 HS16 ENSOANP00000031415 OAUltra249
ENSP00000376577 HS3 ENSOANP00000032201 OAContig9649
ENSP00000264409 HS4 ENSOANP00000023612 OAUltra442
ENSP00000306015 HS4 ENSOANP00000005255 OA12
ENSP00000404652 HS7 ENSOANP00000010097 OAContig25624
ENSP00000303028 HS2 ENSOANP00000004345 OAContig2926
ENSP00000307636 HS10 ENSOANP00000007036 OAContig20230
ENSP00000347433 HS18 ENSOANP00000023372 OAContig18037
ENSP00000295694 HS1 ENSOANP00000014836 OAContig24383
ENSP00000341992 HS19 ENSOANP00000020617 OAContig42925
ENSP00000365046 HS6 ENSOANP00000013422 OAContig36907
ENSP00000274849 HS6 ENSOANP00000022982 OAContig765
ENSP00000222005 HS19 ENSOANP00000021135 OAContig20777
ENSP00000288955 HS1 ENSOANP00000003499 OAUltra280
ENSP00000222553 HS7 ENSOANP00000005027 OAUltra5
ENSP00000344314 HSX ENSOANP00000004148 OAUltra462
ENSP00000274353 HS5 ENSOANP00000012573 OAContig349
ENSP00000344648 HS21 ENSOANP00000010308 OAUltra222
ENSP00000222008 HS19 ENSOANP00000029089 OAContig36050
ENSP00000286719 HS4 ENSOANP00000006399 OAUltra462
ENSP00000477532 HS8 ENSOANP00000026200 OAUltra646
ENSP00000441178 HS3 ENSOANP00000010833 OAUltra117
ENSP00000314193 HS2 ENSOANP00000025188 OAContig25292
ENSP00000390111 HS3 ENSOANP00000006130 OA1
ENSP00000243167 HS1 ENSOANP00000026822 OAContig36857
ENSP00000416645 HS1 ENSOANP00000001738 OAContig30197
ENSP00000386126 HS21 ENSOANP00000027664 OAUltra222
ENSP00000216468 HS14 ENSOANP00000016797 OAContig409
ENSP00000386653 HS13 ENSOANP00000023986 OA2
ENSP00000358831 HS6 ENSOANP00000002062 OAUltra483
ENSP00000397367 HS4 ENSOANP00000020550 OAContig6782
ENSP00000264170 HS2 ENSOANP00000017405 OAUltra387
ENSP00000380982 HS9 ENSOANP00000023599 OAX5
ENSP00000261637 HS12 ENSOANP00000008867 OAUltra443
ENSP00000325381 HS11 ENSOANP00000023914 OAContig3905
ENSP00000268058 HS15 ENSOANP00000014208 OAContig16795
ENSP00000261263 HS12 ENSOANP00000012697 OAContig8054
ENSP00000483117 HS16 ENSOANP00000031053 OAContig26570
ENSP00000445508 HS7 ENSOANP00000007937 OA10
ENSP00000263773 HS11 ENSOANP00000012593 OAUltra163
ENSP00000263774 HS11 ENSOANP00000012581 OAUltra163
ENSP00000263776 HS11 ENSOANP00000014657 OA3
ENSP00000364289 HS9 ENSOANP00000003047 OAContig1180
ENSP00000434552 HS11 ENSOANP00000016639 OAUltra192
ENSP00000242786 HS19 ENSOANP00000016006 OAContig23896
ENSP00000434556 HS8 ENSOANP00000028485 OAContig19955
ENSP00000334186 HS11 ENSOANP00000008958 OAUltra515
ENSP00000323076 HS3 ENSOANP00000017282 OAUltra32
ENSP00000267853 HS15 ENSOANP00000012043 OAContig2389
ENSP00000261267 HS12 ENSOANP00000009465 OAUltra124
ENSP00000439203 HSX ENSOANP00000006420 OAUltra462
ENSP00000411073 HS7 ENSOANP00000000469 OAContig14888
ENSP00000361076 HS9 ENSOANP00000011238 OAContig11099
ENSP00000385687 HS2 ENSOANP00000018636 OA7
ENSP00000417955 HS2 ENSOANP00000011300 OAUltra222
ENSP00000443271 HSX ENSOANP00000011307 OAUltra222
ENSP00000359128 HS10 ENSOANP00000014259 OAContig24853
ENSP00000478754 HS11 ENSOANP00000005950 OAContig1194
ENSP00000243786 HS2 ENSOANP00000028723 OAContig15020
ENSP00000280098 HS2 ENSOANP00000012720 OAUltra387
ENSP00000307341 HS20 ENSOANP00000013384 OAUltra56
ENSP00000310241 HS3 ENSOANP00000000624 OAContig6302
ENSP00000225525 HS17 ENSOANP00000020080 OAUltra69
ENSP00000381588 HS21 ENSOANP00000010278 OAUltra222
ENSP00000348314 HS5 ENSOANP00000006572 OA3
ENSP00000263857 HS2 ENSOANP00000019597 OAContig3360
ENSP00000299886 HS17 ENSOANP00000015194 OAContig1435
ENSP00000341692 HS1 ENSOANP00000029332 OAContig36595
ENSP00000234179 HS2 ENSOANP00000006232 OAX1
ENSP00000335082 HS8 ENSOANP00000022218 OA4
ENSP00000234170 HS2 ENSOANP00000008128 OAX1
ENSP00000384692 HS2 ENSOANP00000019656 OAUltra56
ENSP00000387292 HS2 ENSOANP00000002821 OAContig8743
ENSP00000349732 HS3 ENSOANP00000011407 OAUltra54
ENSP00000344866 HS4 ENSOANP00000017217 OA4
ENSP00000288774 HS1 ENSOANP00000011201 OAContig5886
ENSP00000344868 HS7 ENSOANP00000007034 OAUltra648
ENSP00000387298 HS2 ENSOANP00000027971 OAUltra514
ENSP00000370621 HSX ENSOANP00000016663 OAUltra86
ENSP00000361982 HS9 ENSOANP00000032744 OAContig16725
ENSP00000396363 HS19 ENSOANP00000022592 OAContig6681
ENSP00000370625 HS4 ENSOANP00000017761 OAContig6298
ENSP00000370624 HS5 ENSOANP00000021520 OAUltra512
ENSP00000359262 HS10 ENSOANP00000011662 OA17
ENSP00000345192 HS1 ENSOANP00000021817 OAUltra423
ENSP00000263196 HS22 ENSOANP00000017674 OAContig7656
ENSP00000484229 HS19 ENSOANP00000028054 OAContig69148
ENSP00000437357 HS12 ENSOANP00000026891 OAContig9264
ENSP00000362179 HS1 ENSOANP00000003265 OAUltra472
ENSP00000282499 HS11 ENSOANP00000016588 OAUltra192
ENSP00000468656 HS19 ENSOANP00000006999 OAContig8433
ENSP00000215912 HS22 ENSOANP00000023085 OAUltra57
ENSP00000264639 HS17 ENSOANP00000032680 OAContig19463
ENSP00000434570 HS6 ENSOANP00000020515 OAUltra374
ENSP00000393004 HSCHR_HSCHR6_MHC_QBL_CTG1 ENSOANP00000025927 OAContig29803
ENSP00000483896 HSX ENSOANP00000008598 OAContig1871
ENSP00000320251 HS3 ENSOANP00000019877 OAUltra198
ENSP00000429538 HS8 ENSOANP00000023300 OAContig22089
ENSP00000483893 HSCHR_HSCHR19LRC_PGF1_CTG3_1 ENSOANP00000004768 OAContig20274
ENSP00000320520 HS22 ENSOANP00000027037 OAUltra149
ENSP00000297071 HS7 ENSOANP00000022391 OAUltra65
ENSP00000328069 HS6 ENSOANP00000013323 OAUltra374
ENSP00000383185 HS7 ENSOANP00000015276 OAUltra65
ENSP00000285928 HS7 ENSOANP00000018191 OA10
ENSP00000291527 HS21 ENSOANP00000010298 OAUltra222
ENSP00000257408 HS4 ENSOANP00000016391 OAUltra544
ENSP00000376373 HS11 ENSOANP00000014326 OAContig8338
ENSP00000271417 HS1 ENSOANP00000006135 OAUltra341
ENSP00000456226 HS16 ENSOANP00000010450 OAContig32766
ENSP00000361465 HS6 ENSOANP00000004820 OAContig3374
ENSP00000379457 HS1 ENSOANP00000029525 OAUltra198
ENSP00000337746 HS19 ENSOANP00000032131 OAContig32960
ENSP00000451920 HS14 ENSOANP00000017440 OA4
ENSP00000424544 HS8 ENSOANP00000023620 OAUltra442
ENSP00000360855 HS10 ENSOANP00000001727 OAContig15590
ENSP00000205636 HS3 ENSOANP00000003601 OAUltra51
ENSP00000261596 HS18 ENSOANP00000014193 OAUltra22
ENSP00000261597 HS18 ENSOANP00000017183 OAUltra14
ENSP00000261592 HS18 ENSOANP00000008925 OA7
ENSP00000261593 HS18 ENSOANP00000008939 OA7
ENSP00000360858 HS9 ENSOANP00000006176 OA4
ENSP00000362639 HS9 ENSOANP00000020987 OAUltra39
ENSP00000261842 HS15 ENSOANP00000008584 OAContig10742
ENSP00000261845 HS15 ENSOANP00000006648 OAContig26909
ENSP00000418451 HS7 ENSOANP00000021124 OAContig831
ENSP00000313571 HS19 ENSOANP00000005778 OAContig17952
ENSP00000310933 HS11 ENSOANP00000012557 OAUltra163
ENSP00000345731 HS3 ENSOANP00000013924 OAUltra206
ENSP00000332681 HS4 ENSOANP00000019446 OAContig10069
ENSP00000412673 HS6 ENSOANP00000000845 OAUltra483
ENSP00000322801 HS11 ENSOANP00000028493 OAContig20732
ENSP00000258169 HS16 ENSOANP00000017960 OAUltra521
ENSP00000304670 HS17 ENSOANP00000003530 OAUltra324
ENSP00000374830 HS22 ENSOANP00000003508 OAContig7630
ENSP00000220849 HS8 ENSOANP00000003593 OAUltra658
ENSP00000406482 HS7 ENSOANP00000010115 OAUltra80
ENSP00000341342 HS3 ENSOANP00000003946 OA1
ENSP00000388431 HS14 ENSOANP00000012382 OAUltra378
ENSP00000341346 HS17 ENSOANP00000028418 OAUltra42
ENSP00000235332 HS1 ENSOANP00000025348 OAContig12452
ENSP00000385609 HS2 ENSOANP00000029772 OAContig4469
ENSP00000475489 HS12 ENSOANP00000018339 OAContig3512
ENSP00000402301 HS8 ENSOANP00000005839 OA4
ENSP00000235628 HS1 ENSOANP00000020191 OAContig12853
ENSP00000375853 HS1 ENSOANP00000004695 OAUltra341
ENSP00000414635 HS3 ENSOANP00000016379 OAContig3038
ENSP00000303709 HS3 ENSOANP00000019735 OAContig2283
ENSP00000376741 HS2 ENSOANP00000014269 OAUltra460
ENSP00000228922 HS12 ENSOANP00000012853 OAContig63496
ENSP00000296257 HS3 ENSOANP00000028180 OAContig5184
ENSP00000446358 HS9 ENSOANP00000021340 OAX5
ENSP00000253968 HS9 ENSOANP00000007391 OAX1
ENSP00000348965 HS14 ENSOANP00000009129 OAUltra378
ENSP00000411804 HSCHR_HSCHR6_MHC_COX_CTG1 ENSOANP00000006492 OAContig12686
ENSP00000347581 HS7 ENSOANP00000002169 OAContig3378
ENSP00000425493 HS6 ENSOANP00000020526 OAContig11567
ENSP00000283179 HS1 ENSOANP00000016264 OAUltra67
ENSP00000412498 HS21 ENSOANP00000003877 OAUltra41
ENSP00000351813 HS10 ENSOANP00000024783 OAUltra110
ENSP00000392452 HS9 ENSOANP00000010152 OAUltra74
ENSP00000299157 HS12 ENSOANP00000008899 OAUltra443
ENSP00000380460 HS9 ENSOANP00000032736 OAContig16807
ENSP00000324573 HS17 ENSOANP00000015656 OA2
ENSP00000333591 HS6 ENSOANP00000008359 OA2
[truncated: 9,767 more rows]
