# Supplementary material for: Deficit of Mitonuclear Genes on the Human X Chromosome Predates Sex Chromosome Formation
Source: Genome Biol Evol. 2015 Jan 29;7(2):636–41. doi: 10.1093/gbe/evv017 (PMC4350183; doi:10.1093/gbe/evv017)
Supplement: Supplementary Data [file supp_evv017_Supp2_2014-11-07-RBBH-HSAP-vs-GGAL.tsv]

ENSGALP00000001286 GG11 ENSP00000377823 HS16
ENSGALP00000003706 GG15 ENSP00000365837 HS12
ENSGALP00000040321 GG24 ENSP00000298317 HS11
ENSGALP00000025672 GG4 ENSP00000283646 HS2
ENSGALP00000038516 GG2 ENSP00000373244 HS3
ENSGALP00000012601 GG18 ENSP00000480279 HS17
ENSGALP00000010784 GG12 ENSP00000256460 HS3
ENSGALP00000027298 GG1 ENSP00000366673 HS13
ENSGALP00000027568 GG1 ENSP00000370508 HS13
ENSGALP00000027569 GG1 ENSP00000393050 HS13
ENSGALP00000027295 GG1 ENSP00000444596 HS13
ENSGALP00000027564 GG1 ENSP00000325929 HS13
ENSGALP00000020245 GG7 ENSP00000374135 HS2
ENSGALP00000027290 GG1 ENSP00000400921 HS13
ENSGALP00000014085 GG1 ENSP00000248846 HS22
ENSGALP00000003798 GG7 ENSP00000363027 HS2
ENSGALP00000014081 GG2 ENSP00000366746 HS10
ENSGALP00000003793 GG6 ENSP00000361231 HS10
ENSGALP00000023454 GG5 ENSP00000257829 HS11
ENSGALP00000003796 GG18 ENSP00000463758 HS17
ENSGALP00000023450 GG1 ENSP00000261407 HS12
ENSGALP00000014088 GG2 ENSP00000355308 HS10
ENSGALP00000023532 GG12 ENSP00000381549 HS3
ENSGALP00000021097 GG2 ENSP00000274203 HS5
ENSGALP00000023538 GGJH375217.1 ENSP00000357345 HS1
ENSGALP00000011403 GG24 ENSP00000260210 HS11
ENSGALP00000025582 GG3 ENSP00000230461 HS6
ENSGALP00000025581 GG3 ENSP00000237172 HS6
ENSGALP00000026164 GG2 ENSP00000262283 HS8
ENSGALP00000026167 GG1 ENSP00000395220 HSX
ENSGALP00000026161 GG1 ENSP00000367766 HSX
ENSGALP00000026160 GG1 ENSP00000039007 HSX
ENSGALP00000011154 GG18 ENSP00000269392 HS17
ENSGALP00000042665 GG2 ENSP00000318697 HS18
ENSGALP00000004997 GG11 ENSP00000262494 HS16
ENSGALP00000042666 GG2 ENSP00000297347 HS8
ENSGALP00000041053 GG6 ENSP00000363254 HS10
ENSGALP00000032036 GG5 ENSP00000434515 HS11
ENSGALP00000033391 GG8 ENSP00000356429 HS1
ENSGALP00000003244 GG14 ENSP00000310998 HS16
ENSGALP00000003241 GG19 ENSP00000473853 HS17
ENSGALP00000003242 GG26 ENSP00000430075 HS1
ENSGALP00000036868 GG4 ENSP00000424360 HS4
ENSGALP00000003300 GG18 ENSP00000380762 HS17
ENSGALP00000003301 GG6 ENSP00000484285 HS10
ENSGALP00000003302 GG13 ENSP00000274629 HS5
ENSGALP00000003306 GG14 ENSP00000400815 HS16
ENSGALP00000006967 GG18 ENSP00000441848 HS17
ENSGALP00000040004 GG24 ENSP00000431164 HS11
ENSGALP00000006963 GG18 ENSP00000467568 HS17
ENSGALP00000006962 GG6 ENSP00000381745 HS10
ENSGALP00000006960 GG18 ENSP00000468348 HS17
ENSGALP00000014955 GG4 ENSP00000359521 HSX
ENSGALP00000042882 GGJH375554.1 ENSP00000345771 HS12
ENSGALP00000027169 GG1 ENSP00000267339 HS13
ENSGALP00000042668 GG20 ENSP00000362637 HS20
ENSGALP00000027954 GG1 ENSP00000337972 HS11
ENSGALP00000042885 GG5 ENSP00000455434 HS14
ENSGALP00000014959 GG3 ENSP00000368164 HS20
ENSGALP00000016198 GG4 ENSP00000305769 HS4
ENSGALP00000024989 GG4 ENSP00000386711 HS4
ENSGALP00000024986 GG2 ENSP00000413632 HS8
ENSGALP00000024981 GG2 ENSP00000429633 HS8
ENSGALP00000024980 GG2 ENSP00000276571 HS8
ENSGALP00000024983 GG2 ENSP00000309031 HS8
ENSGALP00000027068 GG1 ENSP00000386892 HS2
ENSGALP00000021356 GG2 ENSP00000385770 HS7
ENSGALP00000021353 GG1 ENSP00000010404 HS12
ENSGALP00000021351 GG1 ENSP00000340402 HS12
ENSGALP00000021359 GG2 ENSP00000378912 HS7
ENSGALP00000018232 GG4 ENSP00000310873 HS4
ENSGALP00000033634 GG14 ENSP00000346508 HS7
ENSGALP00000000204 GG27 ENSP00000319654 HS14
ENSGALP00000033638 GG10 ENSP00000453854 HS15
ENSGALP00000009881 GG4 ENSP00000359813 HSX
ENSGALP00000009880 GG7 ENSP00000347545 HS21
ENSGALP00000009883 GG6 ENSP00000359680 HS10
ENSGALP00000009885 GG7 ENSP00000329614 HS21
ENSGALP00000000754 GG21 ENSP00000366729 HS1
ENSGALP00000035865 GG1 ENSP00000367697 HSX
ENSGALP00000015027 GG3 ENSP00000355777 HS1
ENSGALP00000015022 GG4 ENSP00000274063 HS4
ENSGALP00000022919 GG13 ENSP00000265191 HS5
ENSGALP00000012723 GG4 ENSP00000362441 HSX
ENSGALP00000019918 GG5 ENSP00000451852 HS14
ENSGALP00000022662 GG3 ENSP00000357131 HS6
ENSGALP00000016234 GG3 ENSP00000263734 HS2
ENSGALP00000022913 GG4 ENSP00000273859 HS4
ENSGALP00000022667 GG25 ENSP00000432845 HS1
ENSGALP00000016230 GG5 ENSP00000250457 HS14
ENSGALP00000022917 GG1 ENSP00000345445 HS22
ENSGALP00000024036 GGZ ENSP00000446289 HS5
ENSGALP00000010766 GG24 ENSP00000380942 HS11
ENSGALP00000010760 GG5 ENSP00000328694 HS11
ENSGALP00000010768 GGLGE22C19W28_E50C23 ENSP00000348668 HS12
ENSGALP00000026345 GG3 ENSP00000272067 HS2
ENSGALP00000017035 GG6 ENSP00000481133 HS10
ENSGALP00000026344 GG3 ENSP00000384269 HS2
ENSGALP00000011124 GG20 ENSP00000361562 HS20
ENSGALP00000035685 GG1 ENSP00000417510 HS13
ENSGALP00000041711 GG4 ENSP00000285311 HS4
ENSGALP00000007158 GG8 ENSP00000356641 HS1
ENSGALP00000041715 GG11 ENSP00000307508 HS16
ENSGALP00000041714 GGJH375719.1 ENSP00000433979 HS8
ENSGALP00000041717 GG8 ENSP00000305416 HS1
ENSGALP00000002307 GG9 ENSP00000233840 HS2
ENSGALP00000002306 GG18 ENSP00000269394 HS17
ENSGALP00000002304 GG23 ENSP00000362107 HS1
ENSGALP00000007155 GG20 ENSP00000352216 HS20
ENSGALP00000002302 GG21 ENSP00000368030 HS1
ENSGALP00000030672 GG2 ENSP00000398064 HS3
ENSGALP00000007481 GG14 ENSP00000386023 HS7
ENSGALP00000007480 GG11 ENSP00000416248 HS19
ENSGALP00000007487 GG20 ENSP00000262982 HS20
ENSGALP00000007484 GG5 ENSP00000249776 HS15
ENSGALP00000030678 GG2 ENSP00000305107 HS7
ENSGALP00000016641 GG1 ENSP00000261183 HS12
ENSGALP00000023456 GG1 ENSP00000367893 HS10
ENSGALP00000039941 GG25 ENSP00000357040 HS1
ENSGALP00000003878 GG19 ENSP00000341938 HS7
ENSGALP00000003874 GG15 ENSP00000353767 HS12
ENSGALP00000003872 GG7 ENSP00000314193 HS2
ENSGALP00000012820 GG3 ENSP00000378058 HS2
ENSGALP00000007427 GG19 ENSP00000409976 HS17
ENSGALP00000039406 GG18 ENSP00000327975 HS17
ENSGALP00000020406 GG2 ENSP00000166345 HS5
ENSGALP00000010660 GG10 ENSP00000377934 HS15
ENSGALP00000039402 GG9 ENSP00000335062 HS2
ENSGALP00000014089 GG3 ENSP00000420384 HS20
ENSGALP00000020403 GG5 ENSP00000298119 HS14
ENSGALP00000022899 GG2 ENSP00000379865 HS8
ENSGALP00000039408 GG26 ENSP00000350734 HS1
ENSGALP00000020742 GG2 ENSP00000368887 HS6
ENSGALP00000020740 GG1 ENSP00000376611 HS12
ENSGALP00000014865 GG4 ENSP00000471932 HSX
ENSGALP00000037899 GG7 ENSP00000302548 HS2
ENSGALP00000012927 GG10 ENSP00000438574 HS15
ENSGALP00000020749 GG2 ENSP00000368589 HS6
ENSGALP00000041285 GG9 ENSP00000204615 HS3
ENSGALP00000038313 GG21 ENSP00000399457 HS1
ENSGALP00000035953 GG1 ENSP00000382088 HS21
ENSGALP00000035959 GG1 ENSP00000290349 HS21
ENSGALP00000007961 GG6 ENSP00000484894 HSCHR_HSCHR10_1_CTG4
ENSGALP00000013077 GG10 ENSP00000373518 HS15
ENSGALP00000018969 GG3 ENSP00000356001 HS6
ENSGALP00000001658 GG28 ENSP00000384398 HS19
ENSGALP00000013072 GG1 ENSP00000265717 HS7
ENSGALP00000006688 GG8 ENSP00000427562 HS1
ENSGALP00000018960 GG5 ENSP00000333019 HS14
ENSGALP00000018961 GG5 ENSP00000451823 HS14
ENSGALP00000006684 GG14 ENSP00000457193 HS7
ENSGALP00000018964 GG3 ENSP00000252660 HS6
ENSGALP00000006683 GG1 ENSP00000290846 HS22
ENSGALP00000006680 GG8 ENSP00000356591 HS1
ENSGALP00000013078 GG3 ENSP00000342699 HS2
ENSGALP00000005099 GG26 ENSP00000244669 HS6
ENSGALP00000005096 GG11 ENSP00000430947 HS16
ENSGALP00000028462 GG25 ENSP00000351407 HS1
ENSGALP00000005090 GG28 ENSP00000470142 HS19
ENSGALP00000005320 GG28 ENSP00000262809 HS19
ENSGALP00000005322 GGZ ENSP00000338862 HS5
ENSGALP00000005323 GG11 ENSP00000454554 HS16
ENSGALP00000005325 GG26 ENSP00000309823 HS6
ENSGALP00000005327 GG13 ENSP00000410552 HS5
ENSGALP00000005329 GG26 ENSP00000230321 HS6
ENSGALP00000008226 GG12 ENSP00000253968 HS9
ENSGALP00000029600 GG1 ENSP00000401536 HS2
ENSGALP00000029605 GG1 ENSP00000390891 HS2
ENSGALP00000012928 GG18 ENSP00000405965 HS17
ENSGALP00000008220 GG19 ENSP00000251241 HS17
ENSGALP00000012929 GG4 ENSP00000262839 HSX
ENSGALP00000008229 GG6 ENSP00000381693 HS10
ENSGALP00000009795 GG5 ENSP00000228136 HS11
ENSGALP00000009796 GG14 ENSP00000261584 HS16
ENSGALP00000009791 GGLGE22C19W28_E50C23 ENSP00000448785 HS12
ENSGALP00000009790 GG5 ENSP00000433233 HS11
ENSGALP00000009792 GG13 ENSP00000354963 HS5
ENSGALP00000009799 GGLGE22C19W28_E50C23 ENSP00000381476 HS12
ENSGALP00000009798 GG4 ENSP00000359864 HSX
ENSGALP00000006350 GG21 ENSP00000364320 HS1
ENSGALP00000001432 GG24 ENSP00000391090 HS11
ENSGALP00000006353 GG7 ENSP00000386532 HS2
ENSGALP00000001434 GG17 ENSP00000362586 HS9
ENSGALP00000017519 GG8 ENSP00000360366 HS1
ENSGALP00000001437 GG20 ENSP00000359940 HSX
ENSGALP00000001439 GG21 ENSP00000355306 HS1
ENSGALP00000017517 GG5 ENSP00000298875 HS14
ENSGALP00000012577 GG15 ENSP00000366291 HS22
ENSGALP00000017513 GG4 ENSP00000274093 HS4
ENSGALP00000032209 GGZ ENSP00000423541 HS5
ENSGALP00000020147 GG7 ENSP00000264156 HS2
ENSGALP00000012595 GG18 ENSP00000481684 HS17
ENSGALP00000042097 GG3 ENSP00000357308 HS6
ENSGALP00000042096 GG1 ENSP00000179259 HS12
ENSGALP00000042094 GG17 ENSP00000223836 HS9
ENSGALP00000042092 GG1 ENSP00000354884 HS12
ENSGALP00000042091 GG9 ENSP00000295927 HS3
ENSGALP00000003491 GG18 ENSP00000388093 HS17
ENSGALP00000003492 GGAADN03013408.1 ENSP00000257915 HS12
ENSGALP00000003494 GG11 ENSP00000441282 HS16
ENSGALP00000021432 GG2 ENSP00000261326 HS18
ENSGALP00000024153 GG1 ENSP00000358512 HS1
ENSGALP00000024150 GG1 ENSP00000445306 HS1
ENSGALP00000024151 GG2 ENSP00000341874 HS18
ENSGALP00000024404 GG24 ENSP00000376458 HS11
ENSGALP00000024155 GGZ ENSP00000313158 HS5
ENSGALP00000024853 GG2 ENSP00000428184 HS8
ENSGALP00000024158 GG4 ENSP00000338807 HS4
ENSGALP00000024159 GG4 ENSP00000479226 HS4
ENSGALP00000013808 GG4 ENSP00000360187 HSX
ENSGALP00000018345 GG4 ENSP00000295888 HS4
ENSGALP00000023943 GG3 ENSP00000342962 HS6
ENSGALP00000016018 GG3 ENSP00000355969 HS1
ENSGALP00000013802 GG7 ENSP00000417003 HS2
ENSGALP00000042679 GG27 ENSP00000239151 HS17
ENSGALP00000042898 GG3 ENSP00000359727 HS6
ENSGALP00000042897 GGJH376336.1 ENSP00000480186 HS7
ENSGALP00000027178 GG1 ENSP00000365063 HS13
ENSGALP00000042895 GG2 ENSP00000428876 HS8
ENSGALP00000042891 GG25 ENSP00000357679 HS1
ENSGALP00000042890 GG15 ENSP00000331681 HS22
ENSGALP00000003616 GG6 ENSP00000361177 HS10
ENSGALP00000000215 GGJH376303.1 ENSP00000386433 HS2
ENSGALP00000000742 GG27 ENSP00000360497 HSX
ENSGALP00000000213 GG16 ENSP00000408520 HSCHR_HSCHR6_MHC_DBB_CTG1
ENSGALP00000000744 GG11 ENSP00000268699 HS16
ENSGALP00000000747 GG26 ENSP00000356183 HS1
ENSGALP00000008177 GG9 ENSP00000264414 HS2
ENSGALP00000000749 GG23 ENSP00000252992 HS1
ENSGALP00000000748 GG23 ENSP00000270812 HS1
ENSGALP00000001803 GG9 ENSP00000260803 HS3
ENSGALP00000016440 GG5 ENSP00000444254 HS14
ENSGALP00000015973 GG3 ENSP00000355958 HS1
ENSGALP00000004054 GG13 ENSP00000481224 HS11
ENSGALP00000012858 GG2 ENSP00000366258 HS10
ENSGALP00000004056 GG15 ENSP00000261655 HS12
ENSGALP00000026370 GG2 ENSP00000276704 HS8
ENSGALP00000004058 GG8 ENSP00000392985 HS11
ENSGALP00000012854 GG18 ENSP00000301587 HS17
ENSGALP00000026373 GG1 ENSP00000368798 HSX
ENSGALP00000028807 GGZ ENSP00000262158 HS18
ENSGALP00000026375 GG2 ENSP00000287380 HS8
ENSGALP00000026805 GG1 ENSP00000217939 HSX
ENSGALP00000015615 GG5 ENSP00000267884 HS15
ENSGALP00000041279 GG6 ENSP00000282728 HS10
ENSGALP00000012931 GG1 ENSP00000342351 HS7
ENSGALP00000015612 GG7 ENSP00000350928 HS2
ENSGALP00000007973 GG15 ENSP00000257548 HS12
ENSGALP00000012938 GG5 ENSP00000431391 HS11
ENSGALP00000041274 GG2 ENSP00000323879 HS7
ENSGALP00000041275 GG1 ENSP00000290429 HS22
ENSGALP00000019765 GG5 ENSP00000261556 HS14
ENSGALP00000001936 GG21 ENSP00000367830 HS1
ENSGALP00000019761 GG5 ENSP00000331327 HS11
ENSGALP00000016000 GG3 ENSP00000355966 HS1
ENSGALP00000019763 GG7 ENSP00000376822 HS2
ENSGALP00000019762 GG2 ENSP00000242108 HS7
ENSGALP00000019769 GG1 ENSP00000385019 HS22
ENSGALP00000016008 GG1 ENSP00000438497 HS12
ENSGALP00000001932 GG28 ENSP00000262948 HS19
ENSGALP00000028603 GG16 ENSP00000357153 HS1
ENSGALP00000003249 GG19 ENSP00000474230 HS17
ENSGALP00000004446 GG21 ENSP00000366237 HS1
ENSGALP00000003960 GG21 ENSP00000306328 HS1
ENSGALP00000004444 GG27 ENSP00000347872 HS17
ENSGALP00000004442 GG13 ENSP00000176763 HS5
ENSGALP00000004443 GGZ ENSP00000299721 HS18
ENSGALP00000041013 GG3 ENSP00000355893 HS1
ENSGALP00000041010 GGAADN03015811.1 ENSP00000340330 HS11
ENSGALP00000019580 GG4 ENSP00000264363 HS4
ENSGALP00000019582 GG5 ENSP00000378557 HS14
ENSGALP00000019585 GG4 ENSP00000378019 HS4
ENSGALP00000019587 GG4 ENSP00000320219 HS4
ENSGALP00000014692 GG5 ENSP00000326227 HS15
ENSGALP00000014693 GG3 ENSP00000381968 HS20
ENSGALP00000003246 GG28 ENSP00000378529 HS19
ENSGALP00000014696 GG17 ENSP00000360659 HS9
ENSGALP00000014694 GG2 ENSP00000287916 HS7
ENSGALP00000036322 GG4 ENSP00000369682 HS20
ENSGALP00000036453 GG3 ENSP00000397310 HS6
ENSGALP00000036456 GG2 ENSP00000473634 HS6
ENSGALP00000025448 GG1 ENSP00000382858 HS21
ENSGALP00000025443 GG4 ENSP00000237455 HS2
ENSGALP00000025442 GG3 ENSP00000358565 HS6
ENSGALP00000025441 GG1 ENSP00000418693 HS21
ENSGALP00000025447 GG3 ENSP00000477133 HS6
ENSGALP00000025445 GG3 ENSP00000358575 HS6
ENSGALP00000017350 GG3 ENSP00000306528 HS1
ENSGALP00000017354 GG5 ENSP00000336127 HS14
ENSGALP00000030117 GG1 ENSP00000378193 HS7
ENSGALP00000037320 GG2 ENSP00000307666 HS7
ENSGALP00000037490 GG1 ENSP00000261208 HS12
ENSGALP00000011006 GG20 ENSP00000478532 HS20
ENSGALP00000011001 GG24 ENSP00000307640 HS11
ENSGALP00000014522 GG3 ENSP00000343633 HS2
ENSGALP00000011008 GG24 ENSP00000436786 HS11
ENSGALP00000006262 GG13 ENSP00000285873 HS5
ENSGALP00000013518 GG10 ENSP00000407487 HS15
ENSGALP00000036860 GGZ ENSP00000483921 HS5
ENSGALP00000006516 GG21 ENSP00000477802 HS1
ENSGALP00000013511 GG1 ENSP00000285871 HS7
ENSGALP00000006514 GG13 ENSP00000255262 HS5
ENSGALP00000004439 GG19 ENSP00000484291 HSCHR_HSCHR17_1_CTG2
ENSGALP00000006510 GG21 ENSP00000365253 HS1
ENSGALP00000034624 GGMT ENSP00000354665 HSMT
ENSGALP00000002502 GG22 ENSP00000256257 HS8
ENSGALP00000024971 GG3 ENSP00000358265 HS6
ENSGALP00000025051 GG2 ENSP00000427820 HS8
ENSGALP00000025054 GG4 ENSP00000245105 HS4
ENSGALP00000025057 GG3 ENSP00000229955 HS6
ENSGALP00000001268 GG19 ENSP00000413875 HS7
ENSGALP00000012203 GG5 ENSP00000227507 HS11
ENSGALP00000037144 GGZ ENSP00000405102 HS9
ENSGALP00000012201 GG20 ENSP00000244040 HS20
ENSGALP00000012206 GG9 ENSP00000296343 HS3
ENSGALP00000012204 GG5 ENSP00000446428 HS11
ENSGALP00000038678 GG15 ENSP00000280571 HS12
ENSGALP00000038673 GG1 ENSP00000297135 HS7
ENSGALP00000038670 GG14 ENSP00000268231 HS16
ENSGALP00000038671 GG1 ENSP00000265720 HS7
ENSGALP00000038677 GG6 ENSP00000359991 HS10
ENSGALP00000018041 GG5 ENSP00000353010 HS14
ENSGALP00000024548 GG2 ENSP00000020945 HS8
ENSGALP00000033790 GG11 ENSP00000400157 HS16
ENSGALP00000040638 GGJH375561.1 ENSP00000317123 HS2
ENSGALP00000040637 GG20 ENSP00000336843 HS20
ENSGALP00000040631 GG12 ENSP00000364700 HS9
ENSGALP00000040633 GGJH376246.1 ENSP00000253024 HS19
ENSGALP00000040632 GG1 ENSP00000369643 HSX
ENSGALP00000006169 GG10 ENSP00000402537 HS15
ENSGALP00000006164 GG27 ENSP00000323967 HS17
ENSGALP00000031791 GG4 ENSP00000477981 HSX
ENSGALP00000005159 GG23 ENSP00000344909 HS1
ENSGALP00000005158 GG22 ENSP00000429932 HS8
ENSGALP00000005157 GG13 ENSP00000316905 HS5
ENSGALP00000005156 GG8 ENSP00000435933 HS1
ENSGALP00000005154 GG27 ENSP00000349541 HS17
ENSGALP00000005153 GG18 ENSP00000261708 HS17
ENSGALP00000005151 GG15 ENSP00000416250 HS12
ENSGALP00000005150 GG11 ENSP00000367815 HS16
ENSGALP00000022492 GG25 ENSP00000358126 HS1
ENSGALP00000022497 GG3 ENSP00000482335 HS6
ENSGALP00000038419 GG19 ENSP00000240328 HS17
ENSGALP00000038411 GG1 ENSP00000353824 HS22
ENSGALP00000033977 GG15 ENSP00000280557 HS12
ENSGALP00000033861 GG13 ENSP00000411593 HS5
ENSGALP00000012029 GG4 ENSP00000335261 HSX
ENSGALP00000031420 GG4 ENSP00000264784 HS4
ENSGALP00000018572 GG1 ENSP00000442629 HS12
ENSGALP00000018577 GG4 ENSP00000342181 HS4
ENSGALP00000015856 GG1 ENSP00000326759 HS12
ENSGALP00000015855 GGJH376259.1 ENSP00000290573 HS2
ENSGALP00000039235 GG26 ENSP00000407724 HS1
ENSGALP00000039234 GG14 ENSP00000205557 HS16
ENSGALP00000039237 GG13 ENSP00000426948 HS5
ENSGALP00000039233 GG26 ENSP00000358541 HS1
ENSGALP00000007744 GG8 ENSP00000356432 HS1
ENSGALP00000007747 GG15 ENSP00000446479 HS12
ENSGALP00000014982 GG3 ENSP00000368140 HS20
ENSGALP00000014980 GG4 ENSP00000240488 HS4
ENSGALP00000007743 GG4 ENSP00000473192 HS19
ENSGALP00000002513 GG27 ENSP00000325240 HS17
ENSGALP00000002511 GG11 ENSP00000291041 HS16
ENSGALP00000002517 GG22 ENSP00000478396 HS8
ENSGALP00000002514 GG19 ENSP00000158771 HS17
ENSGALP00000035895 GG1 ENSP00000291576 HS21
ENSGALP00000021608 GG25 ENSP00000357178 HS1
ENSGALP00000035897 GG1 ENSP00000291574 HS21
ENSGALP00000016583 GG4 ENSP00000429301 HS4
ENSGALP00000035891 GG2 ENSP00000262209 HS8
ENSGALP00000016585 GG5 ENSP00000450436 HS14
ENSGALP00000016587 GG5 ENSP00000261980 HS14
ENSGALP00000016588 GG4 ENSP00000425730 HS4
ENSGALP00000010514 GG10 ENSP00000258874 HS15
ENSGALP00000010517 GG10 ENSP00000307461 HS15
ENSGALP00000010516 GG24 ENSP00000227349 HS11
ENSGALP00000010511 GG4 ENSP00000218099 HSX
ENSGALP00000010510 GG24 ENSP00000227378 HS11
ENSGALP00000010513 GG24 ENSP00000344285 HS11
ENSGALP00000021606 GG25 ENSP00000431418 HS1
ENSGALP00000024093 GG1 ENSP00000283871 HS3
ENSGALP00000009329 GG4 ENSP00000194900 HSX
ENSGALP00000009639 GG13 ENSP00000251582 HS5
ENSGALP00000004204 GG13 ENSP00000329558 HS5
ENSGALP00000009637 GG12 ENSP00000232744 HS3
ENSGALP00000004206 GG26 ENSP00000274938 HS6
ENSGALP00000009635 GG5 ENSP00000256196 HS11
ENSGALP00000009632 GG10 ENSP00000335651 HS15
ENSGALP00000009321 GGZ ENSP00000297625 HS9
ENSGALP00000009323 GG8 ENSP00000359263 HS1
ENSGALP00000018757 GG2 ENSP00000411375 HS3
ENSGALP00000015584 GG4 ENSP00000352248 HS4
ENSGALP00000018752 GG7 ENSP00000285398 HS2
ENSGALP00000025948 GG1 ENSP00000332979 HS21
ENSGALP00000018750 GG1 ENSP00000228318 HS12
ENSGALP00000025946 GG1 ENSP00000383303 HS21
ENSGALP00000028721 GG2 ENSP00000333181 HS5
ENSGALP00000025940 GG2 ENSP00000480017 HSCHR_HSCHR8_3_CTG7
ENSGALP00000018758 GG2 ENSP00000344125 HS3
ENSGALP00000000400 GG26 ENSP00000236918 HS1
ENSGALP00000000916 GG21 ENSP00000367059 HS1
ENSGALP00000000913 GG14 ENSP00000304586 HS16
ENSGALP00000024751 GG1 ENSP00000418070 HS3
ENSGALP00000024026 GG1 ENSP00000481120 HS3
ENSGALP00000001351 GG26 ENSP00000348888 HS1
ENSGALP00000001350 GG27 ENSP00000391692 HS17
ENSGALP00000001353 GG23 ENSP00000263980 HS1
ENSGALP00000001352 GG25 ENSP00000271636 HS1
ENSGALP00000027769 GG1 ENSP00000227638 HS11
ENSGALP00000017980 GG7 ENSP00000387345 HS2
ENSGALP00000027765 GG1 ENSP00000440396 HS11
ENSGALP00000027766 GG1 ENSP00000385614 HS11
ENSGALP00000027767 GG1 ENSP00000243673 HS11
ENSGALP00000027760 GG1 ENSP00000475615 HS11
ENSGALP00000017989 GG2 ENSP00000222728 HS7
ENSGALP00000027763 GG1 ENSP00000387739 HS11
ENSGALP00000042467 GG2 ENSP00000444565 HS17
ENSGALP00000042464 GG20 ENSP00000345571 HS20
ENSGALP00000014321 GG1 ENSP00000347988 HS7
ENSGALP00000014324 GG1 ENSP00000324882 HS7
ENSGALP00000042461 GG27 ENSP00000464693 HS17
ENSGALP00000014328 GG3 ENSP00000217289 HS20
ENSGALP00000036882 GG5 ENSP00000370215 HS14
ENSGALP00000027003 GG1 ENSP00000380996 HS2
ENSGALP00000042468 GGAADN03014468.1 ENSP00000409074 HSCHR_HSCHR6_MHC_DBB_CTG1
ENSGALP00000042469 GG20 ENSP00000348838 HS20
ENSGALP00000026360 GG1 ENSP00000368682 HSX
ENSGALP00000025612 GG2 ENSP00000285420 HS8
ENSGALP00000026495 GG3 ENSP00000234142 HS2
ENSGALP00000020054 GG1 ENSP00000321735 HS22
ENSGALP00000026490 GG3 ENSP00000317985 HS2
ENSGALP00000026537 GG3 ENSP00000175091 HS2
ENSGALP00000014069 GG4 ENSP00000442308 HSX
ENSGALP00000027541 GG1 ENSP00000382417 HS13
ENSGALP00000027543 GG1 ENSP00000369989 HS13
ENSGALP00000027545 GG1 ENSP00000370055 HS13
ENSGALP00000027546 GG1 ENSP00000370128 HS13
ENSGALP00000020267 GG5 ENSP00000216410 HS14
ENSGALP00000020268 GG2 ENSP00000286091 HS7
ENSGALP00000014065 GG1 ENSP00000216271 HS22
ENSGALP00000014067 GG3 ENSP00000252050 HS6
ENSGALP00000042282 GG26 ENSP00000372660 HSCHR_HSCHR6_MHC_DBB_CTG1
ENSGALP00000042281 GG7 ENSP00000380820 HS21
ENSGALP00000003263 GG20 ENSP00000217402 HS20
ENSGALP00000042287 GG1 ENSP00000184266 HS3
ENSGALP00000042284 GG9 ENSP00000342512 HS3
ENSGALP00000023517 GG6 ENSP00000360689 HS10
ENSGALP00000026531 GG3 ENSP00000333018 HS2
ENSGALP00000003269 GG23 ENSP00000362183 HS1
ENSGALP00000023510 GG27 ENSP00000463613 HS17
ENSGALP00000000002 GG1 ENSP00000379183 HS22
ENSGALP00000000003 GGZ ENSP00000365926 HS9
ENSGALP00000013157 GG1 ENSP00000410759 HS7
ENSGALP00000037338 GG2 ENSP00000390204 HS7
ENSGALP00000018019 GG5 ENSP00000334308 HS14
ENSGALP00000026538 GG3 ENSP00000370542 HS2
ENSGALP00000032013 GG5 ENSP00000442795 HS11
ENSGALP00000005633 GG23 ENSP00000362576 HS1
ENSGALP00000026539 GG3 ENSP00000385992 HS2
ENSGALP00000005637 GG18 ENSP00000262435 HS17
ENSGALP00000001738 GG17 ENSP00000362727 HS9
ENSGALP00000036846 GGZ ENSP00000370151 HS5
ENSGALP00000036845 GG5 ENSP00000251038 HS14
ENSGALP00000006980 GG7 ENSP00000478997 HS21
ENSGALP00000036849 GG5 ENSP00000452414 HS14
ENSGALP00000036848 GG2 ENSP00000349205 HS3
ENSGALP00000006984 GG10 ENSP00000299561 HS15
ENSGALP00000006987 GGZ ENSP00000255194 HS5
ENSGALP00000040027 GG9 ENSP00000304133 HS2
ENSGALP00000026146 GG2 ENSP00000378784 HS8
ENSGALP00000026633 GG3 ENSP00000370023 HS2
ENSGALP00000030103 GG1 ENSP00000216264 HS22
ENSGALP00000026636 GG1 ENSP00000251900 HSX
ENSGALP00000026638 GG1 ENSP00000333456 HSX
ENSGALP00000026148 GG2 ENSP00000484802 HS8
ENSGALP00000022701 GG13 ENSP00000274605 HS5
ENSGALP00000005984 GG28 ENSP00000187762 HS19
ENSGALP00000011269 GG15 ENSP00000442224 HS12
ENSGALP00000005982 GG17 ENSP00000349856 HS9
ENSGALP00000005983 GG5 ENSP00000298925 HS11
ENSGALP00000019930 GG1 ENSP00000216039 HS22
ENSGALP00000019931 GG4 ENSP00000340454 HS4
ENSGALP00000019932 GG7 ENSP00000264159 HS2
ENSGALP00000019241 GG4 ENSP00000475028 HS4
ENSGALP00000019246 GG2 ENSP00000350256 HS3
ENSGALP00000016215 GG3 ENSP00000263736 HS2
ENSGALP00000016217 GG5 ENSP00000371897 HS14
ENSGALP00000016218 GG8 ENSP00000290663 HS1
ENSGALP00000019939 GG28 ENSP00000465558 HS19
ENSGALP00000019248 GG2 ENSP00000296135 HS3
ENSGALP00000024322 GGZ ENSP00000370077 HS9
ENSGALP00000036151 GG2 ENSP00000323678 HS18
ENSGALP00000010443 GG1 ENSP00000352882 HS7
ENSGALP00000015237 GG2 ENSP00000003100 HS7
ENSGALP00000033652 GG24 ENSP00000278947 HS11
ENSGALP00000040280 GG24 ENSP00000348451 HS11
ENSGALP00000004589 GG15 ENSP00000340761 HS12
ENSGALP00000010447 GG13 ENSP00000231487 HS5
ENSGALP00000004581 GG3 ENSP00000356954 HS6
ENSGALP00000011740 GG10 ENSP00000204566 HS15
ENSGALP00000004587 GG3 ENSP00000356940 HS6
ENSGALP00000004854 GG8 ENSP00000356694 HS1
ENSGALP00000004856 GG18 ENSP00000262065 HS17
ENSGALP00000041481 GG13 ENSP00000349727 HS5
ENSGALP00000012057 GG6 ENSP00000016171 HS10
ENSGALP00000041483 GG3 ENSP00000355870 HS1
ENSGALP00000027222 GG1 ENSP00000341086 HS13
ENSGALP00000041485 GG28 ENSP00000221561 HS19
ENSGALP00000012053 GG20 ENSP00000217131 HS20
ENSGALP00000012035 GG4 ENSP00000302978 HSX
ENSGALP00000041489 GG2 ENSP00000414066 HS7
ENSGALP00000022646 GG3 ENSP00000357110 HS6
ENSGALP00000022640 GG1 ENSP00000337510 HS3
ENSGALP00000007177 GG18 ENSP00000458567 HS17
ENSGALP00000007175 GG17 ENSP00000361634 HS9
ENSGALP00000007174 GG8 ENSP00000479919 HS1
ENSGALP00000007179 GG15 ENSP00000328236 HS12
ENSGALP00000005315 GG27 ENSP00000251642 HS17
ENSGALP00000010742 GG9 ENSP00000406885 HS3
ENSGALP00000010744 GG12 ENSP00000306561 HS3
ENSGALP00000010746 GG2 ENSP00000280886 HS10
ENSGALP00000022030 GGJH375234.1 ENSP00000380557 HS19
ENSGALP00000041733 GGJH376078.1 ENSP00000262027 HS12
ENSGALP00000041732 GG19 ENSP00000402000 HS17
ENSGALP00000041731 GG1 ENSP00000347324 HS12
ENSGALP00000041736 GG13 ENSP00000344967 HS5
ENSGALP00000041735 GG8 ENSP00000359612 HS1
ENSGALP00000041734 GG10 ENSP00000378464 HS15
ENSGALP00000002185 GG24 ENSP00000396722 HS11
ENSGALP00000002186 GG26 ENSP00000235090 HS1
ENSGALP00000002180 GG18 ENSP00000319979 HS17
ENSGALP00000002183 GG13 ENSP00000305151 HS5
ENSGALP00000009588 GG12 ENSP00000385957 HS3
ENSGALP00000030658 GG2 ENSP00000296435 HS3
ENSGALP00000030305 GG2 ENSP00000372959 HS18
ENSGALP00000038087 GGZ ENSP00000303394 HS5
ENSGALP00000016237 GG5 ENSP00000250454 HS14
ENSGALP00000038088 GG2 ENSP00000410257 HS3
ENSGALP00000004355 GG9 ENSP00000286371 HS3
ENSGALP00000000634 GG23 ENSP00000328213 HS1
ENSGALP00000013891 GG9 ENSP00000415536 HS3
ENSGALP00000013895 GG3 ENSP00000331562 HS6
ENSGALP00000013898 GG1 ENSP00000333813 HS22
ENSGALP00000031652 GG4 ENSP00000310593 HS4
ENSGALP00000006566 GG23 ENSP00000420195 HS1
ENSGALP00000039428 GG26 ENSP00000358716 HS1
ENSGALP00000017163 GG3 ENSP00000233057 HS2
ENSGALP00000039939 GG25 ENSP00000438406 HS1
ENSGALP00000017164 GG3 ENSP00000386772 HS2
ENSGALP00000017167 GG5 ENSP00000281129 HS14
ENSGALP00000020469 GG7 ENSP00000387127 HS2
ENSGALP00000020464 GG7 ENSP00000243349 HS2
ENSGALP00000020465 GGLGE22C19W28_E50C23 ENSP00000442656 HS12
ENSGALP00000009617 GG13 ENSP00000325594 HS5
ENSGALP00000020463 GG1 ENSP00000216122 HS22
ENSGALP00000020461 GG7 ENSP00000259056 HS2
ENSGALP00000020720 GG17 ENSP00000361475 HS9
ENSGALP00000020723 GG2 ENSP00000368341 HS6
ENSGALP00000029145 GGJH376279.1 ENSP00000432526 HS19
ENSGALP00000014847 GG3 ENSP00000368305 HS20
ENSGALP00000014846 GG2 ENSP00000222598 HS7
ENSGALP00000014845 GG4 ENSP00000425520 HSX
ENSGALP00000011836 GG9 ENSP00000264731 HS3
ENSGALP00000038338 GG20 ENSP00000325326 HS20
ENSGALP00000035938 GG1 ENSP00000369962 HS21
ENSGALP00000029912 GG1 ENSP00000317542 HS16
ENSGALP00000035937 GG1 ENSP00000329403 HS21
ENSGALP00000038330 GG3 ENSP00000301633 HS17
ENSGALP00000035933 GG3 ENSP00000345672 HS8
ENSGALP00000038334 GG21 ENSP00000363965 HS1
ENSGALP00000008802 GG14 ENSP00000341885 HS16
ENSGALP00000003851 GG10 ENSP00000319705 HS15
ENSGALP00000003853 GG14 ENSP00000248142 HS16
ENSGALP00000002707 GGZ ENSP00000269439 HS18
ENSGALP00000008807 GG11 ENSP00000262430 HS16
ENSGALP00000003857 GGZ ENSP00000297988 HS9
ENSGALP00000003859 GGZ ENSP00000297991 HS9
ENSGALP00000024805 GG2 ENSP00000310722 HS8
ENSGALP00000013092 GG4 ENSP00000262844 HSX
ENSGALP00000009408 GG2 ENSP00000333664 HS3
ENSGALP00000013096 GG10 ENSP00000378803 HS15
ENSGALP00000016059 GG3 ENSP00000053468 HS6
ENSGALP00000001637 GG17 ENSP00000335156 HS9
ENSGALP00000001635 GG28 ENSP00000396363 HS19
ENSGALP00000001633 GG26 ENSP00000352447 HS1
ENSGALP00000001986 GG24 ENSP00000436926 HS11
ENSGALP00000028533 GG7 ENSP00000263707 HS2
ENSGALP00000039682 GG17 ENSP00000224181 HS9
ENSGALP00000017577 GG2 ENSP00000308606 HS7
ENSGALP00000020099 GG3 ENSP00000381036 HS6
ENSGALP00000020098 GG2 ENSP00000181839 HS7
ENSGALP00000020093 GG1 ENSP00000371110 HS22
ENSGALP00000020092 GG4 ENSP00000349722 HS4
ENSGALP00000020091 GG2 ENSP00000005257 HS7
ENSGALP00000002721 GG28 ENSP00000306335 HS19
ENSGALP00000002726 GG20 ENSP00000380661 HS20
ENSGALP00000029622 GG1 ENSP00000310594 HS5
ENSGALP00000029621 GG1 ENSP00000479113 HS15
ENSGALP00000023284 GGZ ENSP00000371230 HS9
ENSGALP00000008204 GG8 ENSP00000399679 HS1
ENSGALP00000023281 GG1 ENSP00000479236 HS12
ENSGALP00000007521 GG11 ENSP00000023064 HS19
ENSGALP00000002705 GG10 ENSP00000261917 HS15
ENSGALP00000024396 GGZ ENSP00000297785 HS9
ENSGALP00000011314 GG17 ENSP00000265922 HS9
ENSGALP00000043251 GG4 ENSP00000359378 HSX
ENSGALP00000043256 GG19 ENSP00000378731 HS17
ENSGALP00000043257 GG12 ENSP00000387555 HS3
ENSGALP00000001189 GG11 ENSP00000455648 HS16
ENSGALP00000014144 GG3 ENSP00000368727 HS2
ENSGALP00000003431 GG13 ENSP00000296930 HS5
ENSGALP00000034557 GG28 ENSP00000389160 HS19
ENSGALP00000001187 GG26 ENSP00000459615 HS1
ENSGALP00000026504 GG3 ENSP00000295092 HS2
ENSGALP00000041244 GG25 ENSP00000271835 HS1
ENSGALP00000006036 GG21 ENSP00000387941 HS1
ENSGALP00000002008 GG10 ENSP00000454906 HS15
ENSGALP00000002009 GG26 ENSP00000009105 HS1
ENSGALP00000042079 GGAADN03020473.1 ENSP00000478145 HS8
ENSGALP00000042078 GG17 ENSP00000409315 HS9
ENSGALP00000032226 GGZ ENSP00000283006 HS5
ENSGALP00000042073 GG5 ENSP00000216484 HS14
ENSGALP00000042075 GG26 ENSP00000356237 HS1
ENSGALP00000042074 GGAADN03020416.1 ENSP00000302640 HS17
ENSGALP00000042077 GG10 ENSP00000452126 HS15
ENSGALP00000042076 GGAADN03026123.1 ENSP00000422078 HS5
ENSGALP00000021415 GG2 ENSP00000391457 HS18
ENSGALP00000021416 GG2 ENSP00000363714 HS9
ENSGALP00000000583 GGZ ENSP00000304229 HS5
ENSGALP00000021411 GG2 ENSP00000269195 HS18
ENSGALP00000021412 GG1 ENSP00000381840 HS12
ENSGALP00000024178 GGZ ENSP00000415030 HS5
ENSGALP00000024179 GGZ ENSP00000296776 HS5
ENSGALP00000012219 GG13 ENSP00000377936 HS5
ENSGALP00000018326 GG2 ENSP00000478458 HS3
ENSGALP00000005229 GG22 ENSP00000369291 HS8
ENSGALP00000018324 GG7 ENSP00000243776 HS2
ENSGALP00000018320 GG5 ENSP00000340292 HS14
ENSGALP00000002289 GG13 ENSP00000377536 HS5
ENSGALP00000012873 GG5 ENSP00000337853 HS11
ENSGALP00000012875 GG18 ENSP00000312814 HS17
ENSGALP00000012877 GG3 ENSP00000480794 HS2
ENSGALP00000012878 GG4 ENSP00000362413 HSX
ENSGALP00000012879 GG15 ENSP00000215793 HS22
ENSGALP00000042618 GG1 ENSP00000477781 HS13
ENSGALP00000042614 GG7 ENSP00000272928 HS2
ENSGALP00000042616 GG10 ENSP00000302456 HS15
ENSGALP00000027157 GG1 ENSP00000353654 HS13
ENSGALP00000042610 GGJH375570.1 ENSP00000464863 HS19
ENSGALP00000042612 GG5 ENSP00000475473 HS14
ENSGALP00000016175 GG4 ENSP00000296577 HS4
ENSGALP00000017672 GG4 ENSP00000334836 HS4
ENSGALP00000000760 GG23 ENSP00000362870 HS1
ENSGALP00000000765 GG27 ENSP00000336655 HS17
ENSGALP00000017674 GG4 ENSP00000421981 HS4
ENSGALP00000004079 GGZ ENSP00000367638 HS9
ENSGALP00000004078 GG19 ENSP00000302413 HS7
ENSGALP00000026829 GG1 ENSP00000370546 HSX
ENSGALP00000026824 GG3 ENSP00000221086 HS8
ENSGALP00000004071 GG28 ENSP00000485021 HS19
ENSGALP00000004077 GG14 ENSP00000299432 HS10
ENSGALP00000026821 GG3 ENSP00000416707 HS8
ENSGALP00000019301 GG4 ENSP00000264497 HS4
ENSGALP00000012919 GG18 ENSP00000348316 HS17
ENSGALP00000012918 GG15 ENSP00000384183 HS22
ENSGALP00000012917 GG20 ENSP00000379330 HS20
ENSGALP00000041256 GG19 ENSP00000483040 HS7
ENSGALP00000012914 GG1 ENSP00000315931 HS7
ENSGALP00000041250 GG13 ENSP00000481309 HS5
ENSGALP00000041251 GG10 ENSP00000342392 HS15
ENSGALP00000041252 GG14 ENSP00000219406 HS16
ENSGALP00000019039 GG3 ENSP00000356022 HS6
ENSGALP00000019038 GG3 ENSP00000479438 HS6
ENSGALP00000019747 GG7 ENSP00000019103 HS2
ENSGALP00000016026 GG4 ENSP00000262990 HS4
ENSGALP00000019033 GG4 ENSP00000226359 HS4
ENSGALP00000019744 GG5 ENSP00000389934 HS14
ENSGALP00000016021 GG3 ENSP00000261464 HS1
ENSGALP00000019740 GG5 ENSP00000335325 HS11
ENSGALP00000009988 GG7 ENSP00000348762 HS21
ENSGALP00000004460 GG13 ENSP00000309714 HS5
ENSGALP00000004461 GG27 ENSP00000395590 HS17
ENSGALP00000009982 GG20 ENSP00000217254 HS20
ENSGALP00000004465 GG14 ENSP00000484380 HSCHR_HSCHR16_1_CTG1
ENSGALP00000004467 GG21 ENSP00000349016 HS1
ENSGALP00000041031 GG20 ENSP00000341145 HS20
ENSGALP00000041034 GG1 ENSP00000247843 HS12
ENSGALP00000041037 GG13 ENSP00000307722 HS5
ENSGALP00000011249 GG15 ENSP00000339916 HS22
ENSGALP00000036304 GG4 ENSP00000258091 HS2
ENSGALP00000011241 GG9 ENSP00000482744 HSCHR_HSCHR3_2_CTG3
ENSGALP00000011246 GG10 ENSP00000377747 HS15
ENSGALP00000008505 GGZ ENSP00000341324 HS5
ENSGALP00000008056 GG12 ENSP00000312618 HS3
ENSGALP00000037708 GG5 ENSP00000298852 HS11
ENSGALP00000025424 GG1 ENSP00000284987 HS21
ENSGALP00000025427 GG2 ENSP00000430128 HS8
ENSGALP00000025422 GG2 ENSP00000379621 HS8
ENSGALP00000031279 GG3 ENSP00000281382 HS2
ENSGALP00000006532 GG11 ENSP00000314030 HS16
ENSGALP00000017378 GG5 ENSP00000261991 HS14
ENSGALP00000006535 GG7 ENSP00000323926 HS2
ENSGALP00000037001 GG1 ENSP00000249071 HS22
ENSGALP00000017370 GG8 ENSP00000303634 HS1
ENSGALP00000017372 GGZ ENSP00000364965 HS9
ENSGALP00000018487 GG7 ENSP00000406546 HS2
ENSGALP00000026422 GG2 ENSP00000297848 HS8
ENSGALP00000011799 GG18 ENSP00000376173 HS17
ENSGALP00000005847 GG23 ENSP00000455823 HS1
ENSGALP00000011069 GG4 ENSP00000362186 HSX
ENSGALP00000011066 GG20 ENSP00000255152 HS20
ENSGALP00000011796 GG6 ENSP00000350549 HS10
ENSGALP00000011790 GG10 ENSP00000300107 HS15
ENSGALP00000011063 GG14 ENSP00000347538 HS16
ENSGALP00000011060 GG20 ENSP00000217455 HS20
ENSGALP00000011061 GG9 ENSP00000326806 HS3
ENSGALP00000027479 GG1 ENSP00000388662 HSCHR_HSCHR6_MHC_MCF_CTG1
ENSGALP00000023709 GGZ ENSP00000265038 HS5
ENSGALP00000001205 GG28 ENSP00000221494 HS19
ENSGALP00000023702 GGZ ENSP00000274289 HS5
ENSGALP00000023703 GGZ ENSP00000282878 HS5
ENSGALP00000023701 GGZ ENSP00000401596 HS5
ENSGALP00000023706 GGZ ENSP00000265036 HS5
ENSGALP00000023707 GGZ ENSP00000402634 HS5
ENSGALP00000023705 GGZ ENSP00000345502 HS5
ENSGALP00000013796 GG17 ENSP00000360475 HS9
ENSGALP00000013793 GG12 ENSP00000317128 HS3
ENSGALP00000040610 GG5 ENSP00000255087 HS11
ENSGALP00000013798 GG1 ENSP00000253861 HS7
ENSGALP00000040618 GG8 ENSP00000476820 HS1
ENSGALP00000017080 GG5 ENSP00000451129 HS14
ENSGALP00000012265 GG4 ENSP00000355195 HSX
ENSGALP00000012264 GG13 ENSP00000479248 HS5
ENSGALP00000012267 GG9 ENSP00000399751 HS3
ENSGALP00000017088 GG5 ENSP00000238561 HS14
ENSGALP00000017983 GG2 ENSP00000324884 HS7
ENSGALP00000042836 GG1 ENSP00000303549 HSX
ENSGALP00000038658 GG3 ENSP00000381518 HS2
ENSGALP00000038654 GG7 ENSP00000351255 HS2
ENSGALP00000030468 GG2 ENSP00000285279 HS7
ENSGALP00000022683 GG1 ENSP00000379310 HS12
ENSGALP00000003119 GG14 ENSP00000305465 HS16
ENSGALP00000021253 GG1 ENSP00000318822 HS22
ENSGALP00000021250 GG1 ENSP00000253413 HS22
ENSGALP00000021251 GG1 ENSP00000480836 HS22
ENSGALP00000042833 GG8 ENSP00000356879 HS1
ENSGALP00000021255 GG2 ENSP00000280326 HS5
ENSGALP00000003111 GG8 ENSP00000359025 HS1
ENSGALP00000003113 GG26 ENSP00000358554 HS1
ENSGALP00000003114 GG6 ENSP00000361107 HS10
ENSGALP00000027459 GG1 ENSP00000258613 HS13
ENSGALP00000033517 GG17 ENSP00000398568 HS10
ENSGALP00000027674 GG1 ENSP00000436785 HS11
ENSGALP00000034301 GG23 ENSP00000363614 HS1
ENSGALP00000037166 GG3 ENSP00000234170 HS2
ENSGALP00000030793 GG25 ENSP00000324241 HS3
ENSGALP00000037169 GG1 ENSP00000331305 HS22
ENSGALP00000006003 GG17 ENSP00000361345 HS9
ENSGALP00000041166 GG27 ENSP00000462998 HS17
ENSGALP00000038432 GG11 ENSP00000400482 HS16
ENSGALP00000010689 GG15 ENSP00000324343 HS22
ENSGALP00000010688 GG6 ENSP00000360502 HS10
ENSGALP00000038436 GG19 ENSP00000259008 HS17
ENSGALP00000038437 GG15 ENSP00000267205 HS12
ENSGALP00000038439 GG1 ENSP00000336812 HS22
ENSGALP00000010537 GG24 ENSP00000227348 HS11
ENSGALP00000010536 GG12 ENSP00000351338 HS3
ENSGALP00000004727 GG9 ENSP00000311899 HS2
ENSGALP00000010530 GG2 ENSP00000387007 HS7
ENSGALP00000020875 GG2 ENSP00000369636 HS6
ENSGALP00000013132 GG5 ENSP00000435551 HS11
ENSGALP00000018514 GG8 ENSP00000359904 HS1
ENSGALP00000015837 GG1 ENSP00000005386 HS12
ENSGALP00000018516 GG5 ENSP00000395793 HS14
ENSGALP00000015830 GG2 ENSP00000321106 HS7
ENSGALP00000015833 GG1 ENSP00000406020 HS12
ENSGALP00000015832 GG6 ENSP00000311825 HS10
ENSGALP00000018519 GG7 ENSP00000375951 HS2
ENSGALP00000018518 GG5 ENSP00000355304 HS14
ENSGALP00000007729 GG15 ENSP00000447272 HS12
ENSGALP00000007724 GG5 ENSP00000435678 HS11
ENSGALP00000002532 GG3 ENSP00000361666 HS6
ENSGALP00000007721 GG10 ENSP00000446152 HS15
ENSGALP00000016562 GG1 ENSP00000261180 HS12
ENSGALP00000040741 GGZ ENSP00000368119 HS9
ENSGALP00000016566 GG5 ENSP00000335246 HS14
ENSGALP00000000975 GG11 ENSP00000268802 HS16
ENSGALP00000000973 GG26 ENSP00000423665 HS1
ENSGALP00000004267 GG6 ENSP00000363046 HS10
ENSGALP00000009344 GG2 ENSP00000315914 HS3
ENSGALP00000004265 GG19 ENSP00000352834 HS17
ENSGALP00000009342 GG15 ENSP00000351075 HS22
ENSGALP00000009615 GG14 ENSP00000219660 HS16
ENSGALP00000009341 GG9 ENSP00000375836 HS2
ENSGALP00000009619 GG12 ENSP00000265052 HS3
ENSGALP00000009348 GG19 ENSP00000174618 HS17
ENSGALP00000009349 GGZ ENSP00000480538 HS9
ENSGALP00000039213 GG6 ENSP00000462269 HS10
ENSGALP00000020407 GG7 ENSP00000295087 HS2
ENSGALP00000002406 GG10 ENSP00000455730 HS15
ENSGALP00000028694 GGZ ENSP00000274306 HS5
ENSGALP00000026061 GG2 ENSP00000303153 HS8
ENSGALP00000043061 GG27 ENSP00000389870 HS17
ENSGALP00000043060 GG12 ENSP00000364711 HS9
ENSGALP00000043063 GG7 ENSP00000365005 HS2
ENSGALP00000043064 GG7 ENSP00000396593 HS2
ENSGALP00000043067 GG27 ENSP00000331741 HS17
ENSGALP00000002407 GG15 ENSP00000333401 HS22
ENSGALP00000025962 GG1 ENSP00000330161 HS21
ENSGALP00000025965 GG2 ENSP00000328835 HS8
ENSGALP00000028252 GG17 ENSP00000478521 HS9
ENSGALP00000017960 GG7 ENSP00000283256 HS2
ENSGALP00000017962 GG8 ENSP00000360108 HS1
ENSGALP00000027090 GG1 ENSP00000309186 HS2
ENSGALP00000042448 GGZ ENSP00000368452 HS9
ENSGALP00000042449 GGJH376257.1 ENSP00000218436 HSX
ENSGALP00000027704 GG1 ENSP00000260247 HS11
ENSGALP00000042757 GGJH376309.1 ENSP00000466989 HS19
ENSGALP00000014300 GG9 ENSP00000292782 HS3
ENSGALP00000014301 GG3 ENSP00000482916 HS20
ENSGALP00000027700 GG1 ENSP00000381167 HS11
ENSGALP00000014303 GG3 ENSP00000385158 HS2
ENSGALP00000042443 GG5 ENSP00000402084 HS11
ENSGALP00000042444 GG1 ENSP00000315203 HS2
ENSGALP00000027709 GG1 ENSP00000260229 HS11
ENSGALP00000008563 GG14 ENSP00000372313 HS16
ENSGALP00000008562 GG20 ENSP00000252998 HS20
ENSGALP00000014047 GG2 ENSP00000455897 HS10
ENSGALP00000008569 GG20 ENSP00000252997 HS20
ENSGALP00000041644 GG9 ENSP00000383931 HS3
ENSGALP00000024611 GG1 ENSP00000377696 HS3
ENSGALP00000042970 GG27 ENSP00000484950 HSCHR_HSCHR17_7_CTG4
ENSGALP00000007275 GG8 ENSP00000251507 HS1
ENSGALP00000024617 GG2 ENSP00000260102 HS8
ENSGALP00000025631 GG3 ENSP00000345055 HS6
ENSGALP00000025633 GG1 ENSP00000328992 HS21
ENSGALP00000025637 GG4 ENSP00000393453 HS2
ENSGALP00000001377 GG24 ENSP00000380903 HS11
ENSGALP00000001374 GG17 ENSP00000347684 HS9
ENSGALP00000001372 GG25 ENSP00000357842 HS1
ENSGALP00000001370 GG17 ENSP00000362556 HS9
ENSGALP00000024830 GGZ ENSP00000429067 HS8
ENSGALP00000020744 GG1 ENSP00000299767 HS12
ENSGALP00000015844 GG1 ENSP00000378981 HS22
ENSGALP00000020289 GG5 ENSP00000245451 HS14
ENSGALP00000042976 GG21 ENSP00000364028 HS1
ENSGALP00000018565 GG4 ENSP00000429538 HS8
ENSGALP00000020282 GG5 ENSP00000342858 HS14
ENSGALP00000042977 GGAADN03026676.1 ENSP00000215742 HS22
ENSGALP00000015846 GG2 ENSP00000175506 HS7
ENSGALP00000020284 GG5 ENSP00000327104 HS14
ENSGALP00000003288 GG11 ENSP00000305702 HS16
ENSGALP00000000883 GGAADN03010467.1 ENSP00000261778 HS16
ENSGALP00000042912 GGZ ENSP00000427401 HS5
ENSGALP00000042913 GG4 ENSP00000305533 HS4
ENSGALP00000042910 GG2 ENSP00000368450 HS6
ENSGALP00000042911 GG11 ENSP00000304292 HS19
ENSGALP00000003285 GG18 ENSP00000465630 HS17
ENSGALP00000042917 GGJH376257.1 ENSP00000330694 HS15
ENSGALP00000042914 GG20 ENSP00000243911 HS20
ENSGALP00000034170 GG15 ENSP00000383382 HS22
ENSGALP00000000025 GG22 ENSP00000386456 HS2
ENSGALP00000000021 GG5 ENSP00000347602 HS14
ENSGALP00000041930 GG14 ENSP00000399475 HS16
ENSGALP00000041933 GG6 ENSP00000358795 HS10
ENSGALP00000000885 GG27 ENSP00000477703 HSCHR_HSCHR17_1_CTG5
ENSGALP00000041934 GGAADN03009322.1 ENSP00000371175 HS22
ENSGALP00000020376 GG1 ENSP00000386118 HS22
ENSGALP00000028872 GG22 ENSP00000220659 HS8
ENSGALP00000005619 GG6 ENSP00000278060 HS10
ENSGALP00000028876 GG4 ENSP00000371355 HS4
ENSGALP00000005614 GG26 ENSP00000356191 HS1
ENSGALP00000005610 GG7 ENSP00000272895 HS2
ENSGALP00000027414 GG1 ENSP00000218721 HS13
ENSGALP00000019480 GG4 ENSP00000426613 HS4
ENSGALP00000019482 GG4 ENSP00000369014 HS4
ENSGALP00000027415 GG1 ENSP00000251108 HS13
ENSGALP00000019484 GG4 ENSP00000264808 HS4
ENSGALP00000001743 GG11 ENSP00000455566 HS16
ENSGALP00000019488 GG1 ENSP00000345793 HS22
ENSGALP00000027412 GG1 ENSP00000417257 HS13
ENSGALP00000039229 GG5 ENSP00000460236 HS11
ENSGALP00000024945 GG1 ENSP00000381436 HS3
ENSGALP00000024944 GG1 ENSP00000263780 HS3
ENSGALP00000024947 GG1 ENSP00000384193 HS3
ENSGALP00000036825 GG1 ENSP00000400908 HS12
ENSGALP00000036796 GG5 ENSP00000483767 HSCHR_HSCHR14_7_CTG1
ENSGALP00000036794 GG3 ENSP00000356297 HS6
ENSGALP00000036822 GG2 ENSP00000264993 HS3
ENSGALP00000001888 GG28 ENSP00000337332 HS19
ENSGALP00000036798 GG3 ENSP00000356354 HS6
ENSGALP00000001323 GG11 ENSP00000300086 HS16
ENSGALP00000004173 GG7 ENSP00000261023 HS2
ENSGALP00000026611 GG1 ENSP00000354871 HSX
ENSGALP00000026615 GG3 ENSP00000264705 HS2
ENSGALP00000026614 GG1 ENSP00000369320 HSX
ENSGALP00000015790 GG28 ENSP00000394925 HS19
ENSGALP00000026753 GG3 ENSP00000384484 HS2
ENSGALP00000022728 GG4 ENSP00000382717 HS4
ENSGALP00000002881 GG18 ENSP00000414624 HS17
ENSGALP00000015797 GG4 ENSP00000303525 HS4
ENSGALP00000009778 GG19 ENSP00000373964 HS17
ENSGALP00000022724 GG1 ENSP00000338186 HS11
ENSGALP00000022626 GG3 ENSP00000230050 HS6
ENSGALP00000019265 GG18 ENSP00000462333 HS17
ENSGALP00000008354 GG12 ENSP00000297954 HS9
ENSGALP00000019261 GG7 ENSP00000311502 HS3
ENSGALP00000019263 GG1 ENSP00000440440 HS12
ENSGALP00000013329 GG1 ENSP00000392423 HS7
ENSGALP00000025843 GG2 ENSP00000351605 HS8
ENSGALP00000022629 GG3 ENSP00000322276 HS6
ENSGALP00000011471 GG18 ENSP00000389095 HS17
ENSGALP00000011470 GG10 ENSP00000342840 HS15
ENSGALP00000011473 GG2 ENSP00000444856 HS10
ENSGALP00000009460 GG15 ENSP00000263196 HS22
ENSGALP00000011475 GG13 ENSP00000367939 HS5
ENSGALP00000021396 GG1 ENSP00000326238 HS12
ENSGALP00000011476 GG4 ENSP00000483896 HSX
ENSGALP00000011479 GG1 ENSP00000354878 HS12
ENSGALP00000033675 GG15 ENSP00000242576 HS12
ENSGALP00000015411 GG2 ENSP00000398401 HS7
ENSGALP00000033220 GG9 ENSP00000281830 HS2
ENSGALP00000041954 GG18 ENSP00000262768 HS17
ENSGALP00000011700 GG14 ENSP00000283027 HS16
ENSGALP00000012079 GG10 ENSP00000456568 HS15
ENSGALP00000004871 GGZ ENSP00000256854 HS18
ENSGALP00000004870 GG21 ENSP00000366135 HS1
ENSGALP00000004877 GG14 ENSP00000478668 HSCHR_HSCHR16_1_CTG1
ENSGALP00000015415 GG2 ENSP00000408796 HS7
ENSGALP00000001655 GG17 ENSP00000259457 HS9
ENSGALP00000004879 GG22 ENSP00000428112 HS8
ENSGALP00000012073 GG9 ENSP00000296327 HS3
ENSGALP00000012074 GG6 ENSP00000359526 HS10
ENSGALP00000007115 GG12 ENSP00000231721 HS3
ENSGALP00000015736 GG3 ENSP00000259154 HS1
ENSGALP00000009468 GG6 ENSP00000339484 HS10
ENSGALP00000037969 GG5 ENSP00000335397 HS11
ENSGALP00000014821 GG5 ENSP00000260372 HS15
ENSGALP00000037968 GG7 ENSP00000386647 HS2
ENSGALP00000007118 GG19 ENSP00000268712 HS17
ENSGALP00000018965 GG4 ENSP00000480055 HS4
ENSGALP00000013137 GG1 ENSP00000223208 HS7
ENSGALP00000037212 GG2 ENSP00000428480 HS7
ENSGALP00000026757 GG3 ENSP00000260662 HS2
ENSGALP00000037746 GG15 ENSP00000086933 HS22
ENSGALP00000041759 GGAADN03010827.1 ENSP00000381492 HS7
ENSGALP00000041758 GG16 ENSP00000413080 HSCHR_HSCHR6_MHC_MCF_CTG1
ENSGALP00000041755 GG7 ENSP00000364886 HS2
ENSGALP00000041757 GG2 ENSP00000296658 HS5
ENSGALP00000001745 GG24 ENSP00000433488 HS11
ENSGALP00000041750 GG2 ENSP00000364683 HS10
ENSGALP00000041753 GG17 ENSP00000361219 HS9
ENSGALP00000041752 GGAADN03016344.1 ENSP00000478822 HSCHR_HSCHR19LRC_LRC_S_CTG3_1
ENSGALP00000020440 GG1 ENSP00000216187 HS22
ENSGALP00000020443 GG1 ENSP00000385393 HS22
ENSGALP00000020445 GG1 ENSP00000216181 HS22
ENSGALP00000030639 GG1 ENSP00000336850 HS11
ENSGALP00000020448 GG7 ENSP00000387239 HS2
ENSGALP00000007858 GG17 ENSP00000361982 HS9
ENSGALP00000016312 GG3 ENSP00000345985 HS6
ENSGALP00000030323 GG2 ENSP00000461947 HS18
ENSGALP00000021613 GGJH375171.1 ENSP00000264094 HS2
ENSGALP00000024222 GGZ ENSP00000382815 HS9
ENSGALP00000023931 GG2 ENSP00000411658 HS18
ENSGALP00000023930 GGZ ENSP00000427671 HS5
ENSGALP00000023933 GGZ ENSP00000426504 HS5
ENSGALP00000023935 GGZ ENSP00000420849 HS5
ENSGALP00000023934 GG2 ENSP00000464380 HS18
ENSGALP00000023937 GGZ ENSP00000422881 HS5
ENSGALP00000023936 GGZ ENSP00000399402 HS5
ENSGALP00000023938 GG3 ENSP00000357425 HS6
ENSGALP00000013303 GG5 ENSP00000310933 HS11
ENSGALP00000013307 GG3 ENSP00000295304 HS2
ENSGALP00000025397 GG3 ENSP00000386029 HS6
ENSGALP00000025396 GG3 ENSP00000451261 HS6
ENSGALP00000025395 GG1 ENSP00000299340 HS21
ENSGALP00000019425 GG5 ENSP00000384801 HS14
ENSGALP00000025393 GG4 ENSP00000254630 HS2
ENSGALP00000039915 GG6 ENSP00000378353 HS10
ENSGALP00000017141 GG8 ENSP00000360798 HS1
ENSGALP00000024227 GGZ ENSP00000276893 HS9
ENSGALP00000017145 GG3 ENSP00000238831 HS2
ENSGALP00000039913 GG22 ENSP00000321703 HS8
ENSGALP00000005059 GG27 ENSP00000246912 HS17
ENSGALP00000014829 GG3 ENSP00000423933 HS2
ENSGALP00000027322 GG1 ENSP00000482797 HS13
ENSGALP00000020708 GG2 ENSP00000441271 HS6
ENSGALP00000014824 GG1 ENSP00000228027 HS11
ENSGALP00000020705 GG2 ENSP00000368468 HS6
ENSGALP00000027323 GG1 ENSP00000386653 HS13
ENSGALP00000020703 GG1 ENSP00000258538 HS12
ENSGALP00000014820 GG1 ENSP00000249299 HS7
ENSGALP00000005054 GG15 ENSP00000332247 HS12
ENSGALP00000005055 GG11 ENSP00000341268 HS16
ENSGALP00000011817 GG24 ENSP00000278935 HS11
ENSGALP00000011814 GG15 ENSP00000229340 HS12
ENSGALP00000029937 GG1 ENSP00000345420 HS12
ENSGALP00000038357 GG6 ENSP00000340937 HS10
ENSGALP00000011818 GG4 ENSP00000441283 HSX
ENSGALP00000029396 GG1 ENSP00000441890 HS12
ENSGALP00000008824 GG4 ENSP00000362963 HSX
ENSGALP00000023830 GGZ ENSP00000479116 HSCHR_HSCHR5_2_CTG1_1
ENSGALP00000024924 GG3 ENSP00000358242 HS6
ENSGALP00000008820 GG19 ENSP00000480291 HS17
ENSGALP00000022528 GG5 ENSP00000278853 HS11
ENSGALP00000009425 GG11 ENSP00000286122 HS16
ENSGALP00000008828 GG8 ENSP00000359211 HS1
ENSGALP00000009420 GG12 ENSP00000325002 HS3
ENSGALP00000006648 GG5 ENSP00000325941 HS11
ENSGALP00000001610 GG24 ENSP00000376445 HS11
ENSGALP00000040409 GG9 ENSP00000397598 HS3
ENSGALP00000001964 GG27 ENSP00000225941 HS17
ENSGALP00000001617 GG24 ENSP00000263579 HS11
ENSGALP00000009312 GG5 ENSP00000369042 HS11
ENSGALP00000041564 GG19 ENSP00000480040 HSCHR_HSCHR17_7_CTG4
ENSGALP00000017553 GG2 ENSP00000258761 HS7
ENSGALP00000017556 GG5 ENSP00000376911 HS14
ENSGALP00000009314 GG9 ENSP00000479861 HS2
ENSGALP00000002602 GG9 ENSP00000386444 HS2
ENSGALP00000013932 GG3 ENSP00000365840 HS20
ENSGALP00000002709 GG13 ENSP00000429430 HS5
ENSGALP00000020462 GG7 ENSP00000264192 HS2
ENSGALP00000008774 GG8 ENSP00000263177 HS1
ENSGALP00000002701 GGZ ENSP00000282058 HS18
ENSGALP00000008770 GG19 ENSP00000483453 HS17
ENSGALP00000041568 GGAADN03021979.1 ENSP00000266984 HS12
ENSGALP00000029643 GG1 ENSP00000262848 HSX
ENSGALP00000035912 GG3 ENSP00000337289 HS6
ENSGALP00000022522 GG4 ENSP00000263923 HS4
ENSGALP00000043278 GG2 ENSP00000220913 HS8
ENSGALP00000035917 GG1 ENSP00000317327 HS21
ENSGALP00000035918 GG1 ENSP00000386126 HS21
ENSGALP00000043276 GG8 ENSP00000383820 HS1
ENSGALP00000024371 GG2 ENSP00000269141 HS18
ENSGALP00000024377 GG1 ENSP00000345667 HS3
ENSGALP00000043272 GG19 ENSP00000312272 HS17
ENSGALP00000022832 GG4 ENSP00000370949 HS4
ENSGALP00000006398 GG4 ENSP00000339090 HSX
ENSGALP00000016313 GG3 ENSP00000344794 HS6
ENSGALP00000006394 GG18 ENSP00000302625 HS17
ENSGALP00000006396 GG5 ENSP00000434199 HS11
ENSGALP00000022830 GG4 ENSP00000443401 HS4
ENSGALP00000006391 GG4 ENSP00000282276 HS2
ENSGALP00000006392 GG21 ENSP00000364295 HS1
ENSGALP00000018652 GG7 ENSP00000327137 HS2
ENSGALP00000018301 GG7 ENSP00000243786 HS2
ENSGALP00000018302 GG2 ENSP00000344260 HS3
ENSGALP00000018656 GG1 ENSP00000261211 HS12
ENSGALP00000018305 GG2 ENSP00000419599 HS3
ENSGALP00000018654 GG4 ENSP00000314196 HS8
ENSGALP00000018307 GG2 ENSP00000389872 HS3
ENSGALP00000018309 GG2 ENSP00000334153 HS3
ENSGALP00000018658 GG4 ENSP00000237654 HS4
ENSGALP00000015591 GG9 ENSP00000420182 HS3
ENSGALP00000039002 GG1 ENSP00000222390 HS7
ENSGALP00000032246 GG7 ENSP00000380453 HS2
ENSGALP00000042589 GGJH375637.1 ENSP00000294168 HS11
ENSGALP00000042588 GG20 ENSP00000380233 HS20
ENSGALP00000042585 GGZ ENSP00000296684 HS5
ENSGALP00000042587 GG25 ENSP00000357901 HS1
ENSGALP00000042586 GG1 ENSP00000370543 HS21
ENSGALP00000042580 GG9 ENSP00000330808 HS3
ENSGALP00000042583 GG1 ENSP00000345752 HS11
ENSGALP00000000569 GG26 ENSP00000358794 HS1
ENSGALP00000016790 GG5 ENSP00000238667 HS14
ENSGALP00000021478 GG14 ENSP00000394954 HS16
ENSGALP00000024119 GG3 ENSP00000476145 HS6
ENSGALP00000024116 GGZ ENSP00000274364 HS5
ENSGALP00000021477 GG14 ENSP00000328133 HS3
ENSGALP00000021475 GG2 ENSP00000264932 HS5
ENSGALP00000021472 GG2 ENSP00000355518 HS1
ENSGALP00000007915 GG6 ENSP00000361446 HS10
ENSGALP00000043186 GG2 ENSP00000242261 HS7
ENSGALP00000043187 GG3 ENSP00000384347 HS2
ENSGALP00000009289 GG11 ENSP00000284262 HS16
ENSGALP00000043185 GG1 ENSP00000278243 HS11
ENSGALP00000043183 GGJH376320.1 ENSP00000435565 HS8
ENSGALP00000009283 GG5 ENSP00000379847 HS11
ENSGALP00000009286 GG12 ENSP00000203407 HS3
ENSGALP00000009285 GG9 ENSP00000264042 HS2
ENSGALP00000012899 GG4 ENSP00000361027 HSX
ENSGALP00000026842 GG3 ENSP00000394023 HS8
ENSGALP00000026843 GG3 ENSP00000220584 HS8
ENSGALP00000012892 GG24 ENSP00000483554 HS11
ENSGALP00000012897 GG24 ENSP00000431180 HS11
ENSGALP00000012895 GG5 ENSP00000437132 HS11
ENSGALP00000027138 GG1 ENSP00000261965 HS13
ENSGALP00000025920 GG2 ENSP00000415011 HS8
ENSGALP00000027136 GG1 ENSP00000364781 HS13
ENSGALP00000014603 GG8 ENSP00000359837 HS1
ENSGALP00000042051 GG4 ENSP00000370984 HS4
ENSGALP00000042057 GG26 ENSP00000362073 HS6
ENSGALP00000008480 GG2 ENSP00000310621 HS3
ENSGALP00000042054 GGZ ENSP00000263228 HS9
ENSGALP00000000704 GG11 ENSP00000373952 HS16
ENSGALP00000000701 GG11 ENSP00000415836 HS16
ENSGALP00000000703 GG9 ENSP00000405574 HS3
ENSGALP00000000702 GG21 ENSP00000362036 HS10
ENSGALP00000003513 GG7 ENSP00000387089 HS2
ENSGALP00000035664 GG1 ENSP00000319417 HS13
ENSGALP00000010021 GG2 ENSP00000287878 HS7
ENSGALP00000010023 GG5 ENSP00000265969 HS11
ENSGALP00000004016 GG14 ENSP00000310829 HS10
ENSGALP00000004011 GG17 ENSP00000360882 HS9
ENSGALP00000004013 GGZ ENSP00000316029 HS9
ENSGALP00000004012 GG10 ENSP00000326718 HS12
ENSGALP00000004501 GG27 ENSP00000354622 HS17
ENSGALP00000007937 GG9 ENSP00000304895 HS2
ENSGALP00000007936 GG4 ENSP00000483570 HSX
ENSGALP00000007935 GG9 ENSP00000344779 HS2
ENSGALP00000007934 GG11 ENSP00000465858 HS19
ENSGALP00000041233 GG3 ENSP00000355479 HS1
ENSGALP00000007931 GG12 ENSP00000480050 HS3
ENSGALP00000007930 GG10 ENSP00000370376 HS15
ENSGALP00000007289 GG4 ENSP00000347710 HSX
ENSGALP00000041055 GG17 ENSP00000388842 HSCHR_HSCHR6_MHC_DBB_CTG1
ENSGALP00000000929 GG26 ENSP00000356135 HS1
ENSGALP00000042635 GG20 ENSP00000359693 HS6
ENSGALP00000042634 GG13 ENSP00000431748 HS5
ENSGALP00000042632 GG2 ENSP00000324204 HS7
ENSGALP00000042630 GGAADN03018411.1 ENSP00000447000 HS12
ENSGALP00000006352 GG3 ENSP00000264709 HS2
ENSGALP00000006355 GG19 ENSP00000254928 HS17
ENSGALP00000006880 GG8 ENSP00000356621 HS1
ENSGALP00000025404 GG4 ENSP00000387262 HS2
ENSGALP00000025401 GG3 ENSP00000336931 HS6
ENSGALP00000006887 GG19 ENSP00000482171 HS17
ENSGALP00000013047 GG1 ENSP00000222574 HS7
ENSGALP00000006357 GG12 ENSP00000319894 HS3
ENSGALP00000025409 GG4 ENSP00000438346 HS2
ENSGALP00000041404 GG12 ENSP00000439334 HS3
ENSGALP00000026263 GG2 ENSP00000312150 HS8
ENSGALP00000026260 GG3 ENSP00000384644 HS6
ENSGALP00000026266 GG1 ENSP00000368358 HSX
ENSGALP00000041407 GG25 ENSP00000357804 HS1
ENSGALP00000041581 GG1 ENSP00000479870 HS13
ENSGALP00000041582 GG18 ENSP00000315731 HS17
ENSGALP00000015087 GG7 ENSP00000440905 HS2
ENSGALP00000041586 GG2 ENSP00000365811 HS10
ENSGALP00000041587 GG5 ENSP00000251119 HS14
ENSGALP00000021899 GG25 ENSP00000358120 HS1
ENSGALP00000019017 GG1 ENSP00000448912 HS12
ENSGALP00000019016 GG7 ENSP00000285814 HS2
ENSGALP00000019015 GG7 ENSP00000355173 HS2
ENSGALP00000021892 GG2 ENSP00000262455 HS9
ENSGALP00000019018 GG7 ENSP00000374332 HS2
ENSGALP00000021895 GG27 ENSP00000355140 HS17
ENSGALP00000011262 GG15 ENSP00000427755 HS22
ENSGALP00000024081 GGZ ENSP00000410216 HS5
ENSGALP00000003540 GG9 ENSP00000341342 HS3
ENSGALP00000003546 GG6 ENSP00000363216 HS10
ENSGALP00000000927 GG11 ENSP00000288025 HS16
ENSGALP00000040989 GG15 ENSP00000304956 HS22
ENSGALP00000036361 GG3 ENSP00000482232 HS6
ENSGALP00000040987 GG6 ENSP00000360998 HS10
ENSGALP00000024083 GG3 ENSP00000357594 HS6
ENSGALP00000040981 GG15 ENSP00000333915 HS12
ENSGALP00000040980 GG7 ENSP00000272641 HS2
ENSGALP00000040189 GG6 ENSP00000357535 HS10
ENSGALP00000017313 GG4 ENSP00000335371 HS4
ENSGALP00000012794 GG3 ENSP00000342381 HS2
ENSGALP00000012790 GG5 ENSP00000482899 HS11
ENSGALP00000012793 GG10 ENSP00000261880 HS15
ENSGALP00000013042 GG7 ENSP00000263960 HS2
ENSGALP00000005868 GGZ ENSP00000265107 HS5
ENSGALP00000006589 GG10 ENSP00000288235 HS15
ENSGALP00000005861 GG10 ENSP00000261517 HS15
ENSGALP00000005865 GG13 ENSP00000239223 HS5
ENSGALP00000014563 GG5 ENSP00000382434 HS15
ENSGALP00000023728 GGZ ENSP00000373752 HS5
ENSGALP00000011045 GG9 ENSP00000282957 HS3
ENSGALP00000011046 GG20 ENSP00000361636 HS20
ENSGALP00000011047 GG20 ENSP00000418593 HS20
ENSGALP00000023724 GGZ ENSP00000386992 HS5
ENSGALP00000023727 GGZ ENSP00000316244 HS5
ENSGALP00000023720 GGZ ENSP00000385000 HS5
ENSGALP00000003132 GG12 ENSP00000378217 HS3
ENSGALP00000003131 GG6 ENSP00000361087 HS10
ENSGALP00000003130 GGZ ENSP00000380336 HS9
ENSGALP00000003137 GG14 ENSP00000219611 HS16
ENSGALP00000003139 GG6 ENSP00000277865 HS10
ENSGALP00000025419 GG1 ENSP00000284984 HS21
ENSGALP00000003498 GG14 ENSP00000261377 HS16
ENSGALP00000037366 GG8 ENSP00000473980 HS1
ENSGALP00000027640 GG1 ENSP00000371308 HS13
ENSGALP00000004135 GG19 ENSP00000340668 HS7
ENSGALP00000038637 GG11 ENSP00000380251 HS19
ENSGALP00000021276 GG2 ENSP00000264669 HS5
ENSGALP00000038632 GG20 ENSP00000478763 HS20
ENSGALP00000021271 GG2 ENSP00000371936 HS5
ENSGALP00000021279 GG1 ENSP00000215794 HS22
ENSGALP00000038639 GG7 ENSP00000466477 HS19
ENSGALP00000042872 GG3 ENSP00000373575 HS6
ENSGALP00000034328 GG23 ENSP00000361943 HS1
ENSGALP00000034981 GGJH375654.1 ENSP00000384952 HS19
ENSGALP00000031203 GG3 ENSP00000478684 HSCHR_HSCHR6_1_CTG4
ENSGALP00000031205 GG3 ENSP00000355609 HS1
ENSGALP00000031206 GG3 ENSP00000394547 HS1
ENSGALP00000034327 GG19 ENSP00000479301 HSCHR_HSCHR17_1_CTG2
ENSGALP00000015211 GG6 ENSP00000347924 HS10
ENSGALP00000012246 GG13 ENSP00000343690 HS5
ENSGALP00000015213 GG5 ENSP00000479526 HS14
ENSGALP00000015217 GG4 ENSP00000412201 HS4
ENSGALP00000012240 GG2 ENSP00000365411 HS10
ENSGALP00000015219 GG9 ENSP00000064724 HS3
ENSGALP00000037183 GG7 ENSP00000418335 HS3
ENSGALP00000037185 GG1 ENSP00000384257 HS22
ENSGALP00000016401 GG5 ENSP00000399718 HS14
ENSGALP00000016403 GG4 ENSP00000263985 HS4
ENSGALP00000016409 GG4 ENSP00000281708 HS4
ENSGALP00000038183 GG10 ENSP00000341550 HS15
ENSGALP00000021645 GGJH375554.1 ENSP00000320893 HS12
ENSGALP00000021646 GG1 ENSP00000372067 HS12
ENSGALP00000027645 GG1 ENSP00000255324 HS13
ENSGALP00000024401 GG2 ENSP00000306459 HS18
ENSGALP00000021648 GG1 ENSP00000256969 HS12
ENSGALP00000018828 GG1 ENSP00000188312 HS12
ENSGALP00000024403 GG1 ENSP00000273395 HS3
ENSGALP00000034188 GG15 ENSP00000263202 HS22
ENSGALP00000013111 GG4 ENSP00000339787 HSX
ENSGALP00000013113 GG5 ENSP00000436713 HS11
ENSGALP00000018537 GG1 ENSP00000325312 HS12
ENSGALP00000018823 GG2 ENSP00000253693 HS3
ENSGALP00000005193 GG23 ENSP00000338165 HS1
ENSGALP00000013118 GG5 ENSP00000325958 HS11
ENSGALP00000013119 GG4 ENSP00000218004 HSX
ENSGALP00000018826 GG1 ENSP00000279907 HS12
ENSGALP00000001406 GG26 ENSP00000258052 HS6
ENSGALP00000039589 GG14 ENSP00000397351 HS7
ENSGALP00000002557 GG12 ENSP00000233027 HS3
ENSGALP00000037982 GG10 ENSP00000320239 HS15
ENSGALP00000007705 GG4 ENSP00000362744 HSX
ENSGALP00000007706 GG4 ENSP00000361557 HSX
ENSGALP00000007707 GG21 ENSP00000236040 HS1
ENSGALP00000029090 GG3 ENSP00000484743 HSCHR_HSCHR12_3_CTG2
ENSGALP00000007709 GG14 ENSP00000268717 HS17
ENSGALP00000016547 GG1 ENSP00000448182 HS12
ENSGALP00000016543 GG5 ENSP00000379462 HS14
ENSGALP00000016897 GG3 ENSP00000361527 HS6
ENSGALP00000016895 GG9 ENSP00000329158 HS3
ENSGALP00000016892 GG3 ENSP00000361518 HS6
ENSGALP00000016891 GG9 ENSP00000308479 HS3
ENSGALP00000000954 GG27 ENSP00000324527 HS17
ENSGALP00000000955 GG23 ENSP00000361704 HS1
ENSGALP00000016898 GG3 ENSP00000361566 HS6
ENSGALP00000027754 GG1 ENSP00000351631 HS11
ENSGALP00000004248 GG6 ENSP00000362041 HS10
ENSGALP00000004249 GG25 ENSP00000357475 HS1
ENSGALP00000004240 GG15 ENSP00000266771 HS12
ENSGALP00000021955 GG4 ENSP00000348732 HS4
ENSGALP00000004243 GGZ ENSP00000462385 HS18
ENSGALP00000004244 GG7 ENSP00000346160 HS2
ENSGALP00000004246 GG17 ENSP00000360916 HS9
ENSGALP00000009367 GG5 ENSP00000328524 HS11
ENSGALP00000025180 GG4 ENSP00000381129 HS4
ENSGALP00000025184 GG2 ENSP00000429906 HS8
ENSGALP00000039767 GG14 ENSP00000372112 HS16
ENSGALP00000039766 GG17 ENSP00000385887 HS2
ENSGALP00000039765 GG4 ENSP00000377944 HSX
ENSGALP00000003950 GG12 ENSP00000482032 HS3
ENSGALP00000023128 GG4 ENSP00000302895 HS4
ENSGALP00000023120 GG4 ENSP00000398778 HS4
ENSGALP00000023121 GG4 ENSP00000309501 HS4
ENSGALP00000023126 GG1 ENSP00000352926 HS12
ENSGALP00000024582 GG2 ENSP00000025008 HS8
ENSGALP00000041123 GG20 ENSP00000371233 HS20
ENSGALP00000030736 GG1 ENSP00000434480 HS11
ENSGALP00000035584 GG1 ENSP00000278572 HS11
ENSGALP00000043043 GG12 ENSP00000326305 HS3
ENSGALP00000043041 GGZ ENSP00000421965 HS5
ENSGALP00000043047 GG9 ENSP00000295522 HS3
ENSGALP00000043046 GG27 ENSP00000403459 HS17
ENSGALP00000043044 GG1 ENSP00000377734 HS3
ENSGALP00000040688 GGJH375862.1 ENSP00000341992 HS19
ENSGALP00000018791 GG1 ENSP00000449629 HS12
ENSGALP00000042418 GG4 ENSP00000351591 HSX
ENSGALP00000028277 GG4 ENSP00000296417 HS4
ENSGALP00000006078 GG7 ENSP00000321179 HS2
ENSGALP00000025980 GG2 ENSP00000349022 HS8
ENSGALP00000018798 GG2 ENSP00000348602 HS7
ENSGALP00000005261 GG8 ENSP00000356737 HS1
ENSGALP00000015286 GG3 ENSP00000355846 HS1
ENSGALP00000017941 GG3 ENSP00000355589 HS1
ENSGALP00000005265 GG27 ENSP00000467585 HS17
ENSGALP00000005266 GG8 ENSP00000408058 HS1
ENSGALP00000005269 GG10 ENSP00000453235 HS15
ENSGALP00000027721 GG1 ENSP00000478927 HS11
ENSGALP00000027722 GG1 ENSP00000414390 HS11
ENSGALP00000017948 GG8 ENSP00000343204 HS1
ENSGALP00000014362 GG3 ENSP00000272322 HS2
ENSGALP00000014363 GG9 ENSP00000323588 HS3
ENSGALP00000020114 GG2 ENSP00000338475 HS7
ENSGALP00000030989 GG3 ENSP00000482713 HSCHR_HSCHR8_7_CTG1
ENSGALP00000014023 GG17 ENSP00000356898 HS1
ENSGALP00000008011 GG10 ENSP00000329668 HS15
ENSGALP00000008013 GG12 ENSP00000411822 HS3
ENSGALP00000008015 GG4 ENSP00000370521 HS17
ENSGALP00000003737 GG21 ENSP00000234590 HS1
ENSGALP00000027001 GG1 ENSP00000264968 HS2
ENSGALP00000006265 GG28 ENSP00000248071 HS19
ENSGALP00000024632 GGZ ENSP00000274382 HS5
ENSGALP00000024631 GG3 ENSP00000376417 HS6
ENSGALP00000024630 GGZ ENSP00000283109 HS5
ENSGALP00000024636 GG1 ENSP00000385089 HS3
ENSGALP00000001399 GG13 ENSP00000230990 HS5
ENSGALP00000001390 GG23 ENSP00000317971 HS1
ENSGALP00000021593 GG1 ENSP00000261200 HS12
ENSGALP00000001394 GG13 ENSP00000261813 HS5
ENSGALP00000040869 GGZ ENSP00000231004 HS5
ENSGALP00000010798 GG10 ENSP00000347217 HS15
ENSGALP00000027589 GG1 ENSP00000371070 HS13
ENSGALP00000032581 GG8 ENSP00000386657 HS7
ENSGALP00000005677 GG19 ENSP00000468032 HS17
ENSGALP00000032053 GG5 ENSP00000435299 HS11
ENSGALP00000042938 GG8 ENSP00000359204 HS1
ENSGALP00000032727 GG9 ENSP00000376250 HS3
ENSGALP00000005670 GG11 ENSP00000418823 HS16
ENSGALP00000032057 GG5 ENSP00000480618 HSCHR_HSCHR11_3_CTG1
ENSGALP00000014797 GG3 ENSP00000384708 HS2
ENSGALP00000042937 GG12 ENSP00000417048 HS3
ENSGALP00000014793 GG5 ENSP00000249647 HS15
ENSGALP00000042931 GG27 ENSP00000420946 HS17
ENSGALP00000014790 GG3 ENSP00000294954 HS2
ENSGALP00000000045 GG22 ENSP00000387219 HS2
ENSGALP00000011144 GG14 ENSP00000455041 HS16
ENSGALP00000019092 GGAADN03025913.1 ENSP00000385720 HS19
ENSGALP00000026458 GGZ ENSP00000350844 HS9
ENSGALP00000026989 GG1 ENSP00000381045 HS15
ENSGALP00000026980 GG1 ENSP00000349325 HS15
ENSGALP00000027173 GG1 ENSP00000364893 HS13
ENSGALP00000026457 GG1 ENSP00000369134 HSX
ENSGALP00000041913 GG20 ENSP00000279022 HS20
ENSGALP00000041912 GG12 ENSP00000481301 HS3
ENSGALP00000022298 GG3 ENSP00000356033 HS6
ENSGALP00000041917 GGAADN03014486.1 ENSP00000450607 HS12
ENSGALP00000041915 GG12 ENSP00000484797 HS1
ENSGALP00000041914 GG5 ENSP00000435667 HS11
ENSGALP00000022293 GG3 ENSP00000376016 HS6
ENSGALP00000041919 GG9 ENSP00000346981 HS3
ENSGALP00000041918 GG2 ENSP00000373702 HS3
ENSGALP00000028857 GG22 ENSP00000414662 HS7
ENSGALP00000022296 GG2 ENSP00000255674 HS18
ENSGALP00000022294 GG18 ENSP00000332656 HS17
ENSGALP00000007674 GG11 ENSP00000254260 HS19
ENSGALP00000019468 GG1 ENSP00000379769 HS22
ENSGALP00000019469 GG2 ENSP00000389351 HS3
ENSGALP00000027177 GG1 ENSP00000365048 HS13
ENSGALP00000019462 GG1 ENSP00000379761 HS22
ENSGALP00000006643 GG4 ENSP00000484214 HS5
ENSGALP00000014966 GG14 ENSP00000380256 HS16
ENSGALP00000019465 GG2 ENSP00000351732 HS20
ENSGALP00000024963 GG1 ENSP00000420321 HS3
ENSGALP00000027179 GG1 ENSP00000484288 HS13
ENSGALP00000027925 GG1 ENSP00000381461 HS11
ENSGALP00000024966 GG3 ENSP00000275053 HS6
ENSGALP00000024965 GG2 ENSP00000310721 HS8
ENSGALP00000036808 GG5 ENSP00000483888 HS14
ENSGALP00000024969 GG2 ENSP00000385632 HS8
ENSGALP00000033380 GG7 ENSP00000233156 HS2
ENSGALP00000036803 GG5 ENSP00000216487 HS14
ENSGALP00000042671 GG28 ENSP00000384899 HS19
ENSGALP00000036777 GG5 ENSP00000435681 HS14
ENSGALP00000026679 GG1 ENSP00000369855 HSX
ENSGALP00000020600 GG1 ENSP00000449106 HS12
ENSGALP00000026677 GG1 ENSP00000417914 HSX
ENSGALP00000026670 GG1 ENSP00000369820 HSX
ENSGALP00000026672 GG3 ENSP00000260585 HS2
ENSGALP00000026183 GG2 ENSP00000254624 HS8
ENSGALP00000026181 GG1 ENSP00000297866 HSX
ENSGALP00000026180 GG3 ENSP00000262043 HS6
ENSGALP00000026187 GG3 ENSP00000359685 HS6
ENSGALP00000022748 GG13 ENSP00000265085 HS5
ENSGALP00000015772 GG1 ENSP00000256689 HS12
ENSGALP00000015773 GG9 ENSP00000295926 HS3
ENSGALP00000015771 GG1 ENSP00000449756 HS12
ENSGALP00000015774 GG2 ENSP00000005178 HS7
ENSGALP00000015775 GG7 ENSP00000272797 HS2
ENSGALP00000006641 GG19 ENSP00000247026 HS17
ENSGALP00000000216 GGZ ENSP00000173527 HS5
ENSGALP00000019206 GG1 ENSP00000324277 HS12
ENSGALP00000022601 GG3 ENSP00000265605 HS6
ENSGALP00000022602 GG1 ENSP00000298428 HS10
ENSGALP00000019200 GG7 ENSP00000296181 HS3
ENSGALP00000036118 GG1 ENSP00000377655 HS3
ENSGALP00000011453 GG6 ENSP00000360250 HS10
ENSGALP00000011452 GG5 ENSP00000446108 HS11
ENSGALP00000011451 GG2 ENSP00000363836 HS10
ENSGALP00000036116 GG3 ENSP00000482993 HS2
ENSGALP00000036110 GG1 ENSP00000350402 HS3
ENSGALP00000011455 GG17 ENSP00000330658 HS9
ENSGALP00000000211 GG16 ENSP00000378704 HS6
ENSGALP00000004815 GG9 ENSP00000387282 HS2
ENSGALP00000004817 GG8 ENSP00000342026 HS1
ENSGALP00000029076 GGZ ENSP00000421669 HS5
ENSGALP00000041776 GG20 ENSP00000364092 HS20
ENSGALP00000041773 GG27 ENSP00000308252 HS17
ENSGALP00000041772 GG14 ENSP00000458144 HS16
ENSGALP00000007139 GGZ ENSP00000255189 HS5
ENSGALP00000007138 GG17 ENSP00000351138 HS9
ENSGALP00000007134 GG8 ENSP00000356634 HS1
ENSGALP00000007133 GG15 ENSP00000438993 HS12
ENSGALP00000007131 GG17 ENSP00000361625 HS9
ENSGALP00000041778 GG5 ENSP00000278826 HS11
ENSGALP00000039164 GG5 ENSP00000346874 HS11
ENSGALP00000020252 GG1 ENSP00000477208 HS22
ENSGALP00000024297 GGZ ENSP00000369907 HS9
ENSGALP00000026378 GG3 ENSP00000382114 HS2
ENSGALP00000014334 GG3 ENSP00000368104 HS20
ENSGALP00000016477 GGZ ENSP00000259199 HS2
ENSGALP00000025213 GG4 ENSP00000264758 HS4
ENSGALP00000025216 GG4 ENSP00000422168 HS4
ENSGALP00000025217 GG4 ENSP00000321203 HS4
ENSGALP00000025218 GG4 ENSP00000324587 HS4
ENSGALP00000025219 GG4 ENSP00000426503 HS4
ENSGALP00000039976 GG22 ENSP00000287139 HS10
ENSGALP00000039974 GG23 ENSP00000262916 HS1
ENSGALP00000020930 GG1 ENSP00000440167 HS7
ENSGALP00000020932 GG1 ENSP00000255977 HS7
ENSGALP00000007415 GG21 ENSP00000294484 HS1
ENSGALP00000020938 GG2 ENSP00000370150 HS6
ENSGALP00000020939 GG1 ENSP00000275884 HS7
ENSGALP00000039978 GG6 ENSP00000352678 HS10
ENSGALP00000039979 GG23 ENSP00000361803 HS1
ENSGALP00000030345 GG2 ENSP00000363753 HS9
ENSGALP00000030342 GG2 ENSP00000262457 HS9
ENSGALP00000014070 GG9 ENSP00000232003 HS3
ENSGALP00000002171 GG24 ENSP00000265909 HS11
ENSGALP00000020970 GG2 ENSP00000372221 HS18
ENSGALP00000023919 GG3 ENSP00000333984 HS6
ENSGALP00000003097 GG14 ENSP00000386499 HS16
ENSGALP00000003091 GG15 ENSP00000383365 HS22
ENSGALP00000003092 GG25 ENSP00000271620 HS1
ENSGALP00000020971 GG1 ENSP00000459381 HSCHR_HSCHR7_1_CTG6
ENSGALP00000023911 GG3 ENSP00000381220 HS6
ENSGALP00000023910 GGZ ENSP00000263413 HS5
ENSGALP00000023917 GGZ ENSP00000196371 HS5
ENSGALP00000023916 GGZ ENSP00000367032 HS5
ENSGALP00000023914 GG3 ENSP00000306285 HS6
ENSGALP00000001800 GG17 ENSP00000415968 HS9
ENSGALP00000013321 GG10 ENSP00000261868 HS15
ENSGALP00000040791 GG25 ENSP00000295314 HS1
ENSGALP00000017129 GG4 ENSP00000378176 HS4
ENSGALP00000001804 GG27 ENSP00000321684 HS17
ENSGALP00000040794 GG1 ENSP00000260270 HS11
ENSGALP00000001806 GG24 ENSP00000310561 HS11
ENSGALP00000020974 GG1 ENSP00000329140 HS7
ENSGALP00000025375 GG2 ENSP00000297258 HS8
ENSGALP00000017123 GG4 ENSP00000265165 HS4
ENSGALP00000005078 GG19 ENSP00000475924 HS17
ENSGALP00000005074 GG11 ENSP00000037243 HS16
ENSGALP00000016375 GG21 ENSP00000383274 HS1
ENSGALP00000005076 GG17 ENSP00000361092 HS9
ENSGALP00000005071 GG8 ENSP00000354920 HS1
ENSGALP00000007834 GG10 ENSP00000316950 HS15
ENSGALP00000011874 GG2 ENSP00000263063 HS10
ENSGALP00000015616 GG9 ENSP00000484175 HS3
ENSGALP00000011873 GG5 ENSP00000278422 HS11
ENSGALP00000011872 GG10 ENSP00000220062 HS15
ENSGALP00000011879 GG10 ENSP00000452646 HS15
ENSGALP00000003898 GG13 ENSP00000422319 HS5
ENSGALP00000003899 GG6 ENSP00000361287 HS10
ENSGALP00000008849 GG19 ENSP00000463042 HS17
ENSGALP00000008847 GG20 ENSP00000359532 HS20
ENSGALP00000008844 GG9 ENSP00000254657 HS2
ENSGALP00000008845 GG19 ENSP00000477310 HS17
ENSGALP00000003890 GG7 ENSP00000258415 HS2
ENSGALP00000003891 GG10 ENSP00000299927 HS15
ENSGALP00000008841 GG6 ENSP00000350630 HS10
ENSGALP00000040424 GG23 ENSP00000263694 HS1
ENSGALP00000008791 GG12 ENSP00000341071 HS3
ENSGALP00000040427 GG28 ENSP00000473381 HS19
ENSGALP00000040420 GG28 ENSP00000221496 HS19
ENSGALP00000001949 GG24 ENSP00000351686 HS11
ENSGALP00000001944 GG17 ENSP00000259467 HS9
ENSGALP00000001945 GG27 ENSP00000309439 HS17
ENSGALP00000001947 GG9 ENSP00000372689 HS3
ENSGALP00000001940 GG28 ENSP00000328677 HS19
ENSGALP00000006662 GG7 ENSP00000346768 HS2
ENSGALP00000034517 GG19 ENSP00000338013 HS9
ENSGALP00000031560 GG4 ENSP00000280191 HS4
ENSGALP00000031565 GG4 ENSP00000296522 HS4
ENSGALP00000001493 GG17 ENSP00000392147 HS9
ENSGALP00000031566 GG4 ENSP00000408221 HS4
ENSGALP00000015618 GG9 ENSP00000237696 HS3
ENSGALP00000005387 GG17 ENSP00000361120 HS9
ENSGALP00000005384 GG5 ENSP00000227471 HS11
ENSGALP00000005383 GG15 ENSP00000261692 HS12
ENSGALP00000005380 GG23 ENSP00000455300 HS1
ENSGALP00000005381 GG20 ENSP00000237536 HS20
ENSGALP00000002767 GG17 ENSP00000392828 HS9
ENSGALP00000039399 GG5 ENSP00000321962 HS11
ENSGALP00000002760 GG14 ENSP00000177742 HS16
ENSGALP00000002763 GG22 ENSP00000429445 HS8
ENSGALP00000018146 GG5 ENSP00000369592 HS14
ENSGALP00000029403 GG1 ENSP00000419457 HS7
ENSGALP00000016005 GG4 ENSP00000411197 HS4
ENSGALP00000038375 GG19 ENSP00000480242 HSCHR_HSCHR17_7_CTG4
ENSGALP00000038374 GGZ ENSP00000482954 HS5
ENSGALP00000038373 GG19 ENSP00000481144 HSCHR_HSCHR17_7_CTG4
ENSGALP00000029406 GG1 ENSP00000299626 HS11
ENSGALP00000029405 GG1 ENSP00000371958 HS12
ENSGALP00000024354 GG1 ENSP00000420682 HS3
ENSGALP00000021182 GG1 ENSP00000442739 HS12
ENSGALP00000024352 GG2 ENSP00000414516 HS18
ENSGALP00000043216 GG4 ENSP00000353210 HS4
ENSGALP00000010470 GG6 ENSP00000389182 HS10
ENSGALP00000043215 GG23 ENSP00000354020 HS1
ENSGALP00000010476 GG24 ENSP00000376523 HS11
ENSGALP00000043213 GG1 ENSP00000377298 HS11
ENSGALP00000010474 GG9 ENSP00000478721 HS3
ENSGALP00000010475 GG1 ENSP00000410425 HS7
ENSGALP00000010242 GG13 ENSP00000337065 HS5
ENSGALP00000043218 GG5 ENSP00000436199 HS11
ENSGALP00000043219 GG5 ENSP00000450392 HS14
ENSGALP00000018675 GG7 ENSP00000233809 HS2
ENSGALP00000018671 GG2 ENSP00000295770 HS3
ENSGALP00000006001 GG10 ENSP00000267859 HS15
ENSGALP00000018679 GG7 ENSP00000418082 HS2
ENSGALP00000032918 GG2 ENSP00000461945 HS18
ENSGALP00000039021 GG21 ENSP00000364870 HS1
ENSGALP00000032268 GG8 ENSP00000322609 HS1
ENSGALP00000018144 GG5 ENSP00000374529 HS14
ENSGALP00000039028 GG13 ENSP00000367214 HS5
ENSGALP00000032917 GG14 ENSP00000455948 HS16
ENSGALP00000008717 GG5 ENSP00000334008 HS11
ENSGALP00000029664 GG1 ENSP00000368808 HSX
ENSGALP00000008713 GG11 ENSP00000434417 HS16
ENSGALP00000008710 GGZ ENSP00000337839 HS9
ENSGALP00000008711 GGZ ENSP00000370297 HS9
ENSGALP00000013149 GG1 ENSP00000325954 HS7
ENSGALP00000000543 GG9 ENSP00000385885 HS2
ENSGALP00000024131 GGZ ENSP00000426768 HS5
ENSGALP00000000541 GG26 ENSP00000354742 HS1
ENSGALP00000000547 GG22 ENSP00000373783 HS8
ENSGALP00000021455 GG2 ENSP00000354518 HS17
ENSGALP00000021456 GG2 ENSP00000420514 HS9
ENSGALP00000000544 GG26 ENSP00000436656 HS1
ENSGALP00000004385 GG19 ENSP00000316809 HS17
ENSGALP00000021459 GG2 ENSP00000223500 HS9
ENSGALP00000000549 GG10 ENSP00000299259 HS15
ENSGALP00000004383 GG27 ENSP00000418960 HS17
ENSGALP00000023952 GGZ ENSP00000307342 HS5
ENSGALP00000004037 GG26 ENSP00000229769 HS6
ENSGALP00000010002 GGAADN03020457.1 ENSP00000268704 HS16
ENSGALP00000010001 GG8 ENSP00000359531 HS1
ENSGALP00000004034 GG19 ENSP00000307188 HS7
ENSGALP00000009004 GG12 ENSP00000309142 HS3
ENSGALP00000009007 GG12 ENSP00000306010 HS3
ENSGALP00000009006 GG13 ENSP00000381412 HS5
ENSGALP00000009008 GG15 ENSP00000480171 HS22
ENSGALP00000010009 GG5 ENSP00000382323 HS11
ENSGALP00000026863 GG3 ENSP00000360158 HS6
ENSGALP00000026865 GG3 ENSP00000377265 HS6
ENSGALP00000026866 GG1 ENSP00000334113 HSX
ENSGALP00000026867 GG3 ENSP00000360201 HS6
ENSGALP00000022198 GG21 ENSP00000365007 HS1
ENSGALP00000022199 GG21 ENSP00000364986 HS1
ENSGALP00000001231 GG23 ENSP00000383042 HS1
ENSGALP00000032474 GG8 ENSP00000361024 HS1
ENSGALP00000001234 GG28 ENSP00000381657 HS19
ENSGALP00000001235 GG26 ENSP00000347778 HS6
ENSGALP00000001239 GG13 ENSP00000252100 HS5
ENSGALP00000025903 GG2 ENSP00000297404 HS8
ENSGALP00000022195 GG4 ENSP00000424544 HS8
ENSGALP00000042035 GG3 ENSP00000366058 HS20
ENSGALP00000042034 GGAADN03012157.1 ENSP00000388806 HS12
ENSGALP00000042036 GG17 ENSP00000361725 HS9
ENSGALP00000042033 GG20 ENSP00000380037 HS20
ENSGALP00000042032 GG8 ENSP00000354872 HS1
ENSGALP00000042039 GG11 ENSP00000397863 HS16
ENSGALP00000003607 GG23 ENSP00000305913 HS1
ENSGALP00000013362 GG5 ENSP00000256996 HS11
ENSGALP00000000727 GG11 ENSP00000457625 HS16
ENSGALP00000000726 GG23 ENSP00000479107 HS1
ENSGALP00000035646 GG1 ENSP00000477613 HS11
ENSGALP00000035647 GG1 ENSP00000381204 HS11
ENSGALP00000035641 GG1 ENSP00000263468 HS11
ENSGALP00000000720 GG26 ENSP00000229812 HS6
ENSGALP00000002606 GG13 ENSP00000415441 HS5
ENSGALP00000013816 GG12 ENSP00000376930 HS3
ENSGALP00000002604 GG12 ENSP00000415769 HS3
ENSGALP00000041218 GG27 ENSP00000239165 HS17
ENSGALP00000041219 GG12 ENSP00000295569 HS3
ENSGALP00000041210 GG18 ENSP00000462046 HS17
ENSGALP00000030349 GG11 ENSP00000290552 HS16
ENSGALP00000041213 GG9 ENSP00000420616 HS3
ENSGALP00000041214 GG1 ENSP00000395467 HS7
ENSGALP00000041215 GG2 ENSP00000418460 HS7
ENSGALP00000041217 GG9 ENSP00000398688 HS3
ENSGALP00000027441 GG1 ENSP00000411565 HS13
ENSGALP00000020320 GG2 ENSP00000312143 HS7
ENSGALP00000020323 GG7 ENSP00000441953 HS2
ENSGALP00000020325 GG2 ENSP00000258774 HS7
ENSGALP00000020324 GG7 ENSP00000384672 HS2
ENSGALP00000020327 GG5 ENSP00000309790 HS14
ENSGALP00000027449 GG1 ENSP00000242839 HS13
ENSGALP00000020328 GG7 ENSP00000258484 HS2
ENSGALP00000027119 GG1 ENSP00000333298 HS13
ENSGALP00000027118 GG1 ENSP00000364579 HS13
ENSGALP00000006620 GG20 ENSP00000361965 HS20
ENSGALP00000023352 GG18 ENSP00000353590 HS17
ENSGALP00000006621 GG10 ENSP00000453015 HS15
ENSGALP00000006622 GG5 ENSP00000386558 HS11
ENSGALP00000006868 GG13 ENSP00000261800 HS5
ENSGALP00000041124 GG2 ENSP00000443900 HS6
ENSGALP00000013488 GG6 ENSP00000358789 HS10
ENSGALP00000006624 GG6 ENSP00000263559 HS10
ENSGALP00000006860 GG11 ENSP00000378288 HS16
ENSGALP00000006864 GG6 ENSP00000349874 HS10
ENSGALP00000026244 GG3 ENSP00000304078 HS6
ENSGALP00000026245 GG3 ENSP00000259782 HS6
ENSGALP00000006626 GG13 ENSP00000429366 HS5
ENSGALP00000026243 GG2 ENSP00000286355 HS8
ENSGALP00000026248 GG3 ENSP00000426290 HS6
ENSGALP00000012932 GG18 ENSP00000245544 HS17
ENSGALP00000019072 GG5 ENSP00000479957 HS11
ENSGALP00000019079 GG4 ENSP00000379527 HS4
ENSGALP00000019078 GG4 ENSP00000273853 HS4
ENSGALP00000003564 GG18 ENSP00000464893 HS17
ENSGALP00000011207 GG14 ENSP00000370803 HS16
ENSGALP00000011200 GG4 ENSP00000362238 HSX
ENSGALP00000003563 GG9 ENSP00000242810 HS3
ENSGALP00000036341 GG2 ENSP00000319281 HS5
ENSGALP00000003568 GG10 ENSP00000475724 HS15
ENSGALP00000023743 GGZ ENSP00000242872 HS5
ENSGALP00000023740 GGZ ENSP00000370443 HS5
ENSGALP00000040163 GG13 ENSP00000029410 HS5
ENSGALP00000038646 GG3 ENSP00000477980 HS2
ENSGALP00000017339 GG5 ENSP00000337353 HS14
ENSGALP00000017330 GG3 ENSP00000385545 HS1
ENSGALP00000017332 GG5 ENSP00000343288 HS14
ENSGALP00000017336 GG4 ENSP00000398577 HS4
ENSGALP00000007976 GG17 ENSP00000361929 HS9
ENSGALP00000034614 GGMT ENSP00000354499 HSMT
ENSGALP00000005808 GG13 ENSP00000296786 HS5
ENSGALP00000005807 GG8 ENSP00000457748 HS1
ENSGALP00000005803 GG18 ENSP00000464006 HS17
ENSGALP00000014588 GG2 ENSP00000265727 HS7
ENSGALP00000034617 GGMT ENSP00000354632 HSMT
ENSGALP00000014582 GG8 ENSP00000350009 HS1
ENSGALP00000014581 GG17 ENSP00000265132 HS9
ENSGALP00000014585 GG1 ENSP00000353025 HS7
ENSGALP00000003157 GG14 ENSP00000369176 HS9
ENSGALP00000003152 GG20 ENSP00000217426 HS20
ENSGALP00000033089 GG7 ENSP00000302321 HS2
ENSGALP00000037439 GG7 ENSP00000436068 HS2
ENSGALP00000015182 GG5 ENSP00000431150 HS14
ENSGALP00000031820 GG5 ENSP00000396552 HS2
ENSGALP00000015260 GG9 ENSP00000420331 HS3
ENSGALP00000015187 GG6 ENSP00000354688 HS10
ENSGALP00000037431 GG15 ENSP00000333262 HS22
ENSGALP00000030426 GG2 ENSP00000341680 HS6
ENSGALP00000037344 GG7 ENSP00000401305 HS2
ENSGALP00000037343 GG10 ENSP00000377801 HS15
ENSGALP00000037434 GGZ ENSP00000366482 HS9
ENSGALP00000037437 GG1 ENSP00000448165 HS12
ENSGALP00000037340 GG4 ENSP00000237596 HS4
ENSGALP00000019690 GG2 ENSP00000199448 HS7
ENSGALP00000019695 GG7 ENSP00000418194 HS3
ENSGALP00000019697 GG2 ENSP00000410715 HS7
ENSGALP00000019699 GG4 ENSP00000398048 HS4
ENSGALP00000038611 GG3 ENSP00000367104 HS20
ENSGALP00000010780 GG20 ENSP00000344929 HS20
ENSGALP00000021215 GG1 ENSP00000280665 HS12
ENSGALP00000038966 GG4 ENSP00000362125 HSX
ENSGALP00000038965 GG6 ENSP00000352208 HS10
ENSGALP00000002021 GG23 ENSP00000362904 HS1
ENSGALP00000033888 GGZ ENSP00000346892 HS5
ENSGALP00000010641 GG12 ENSP00000296003 HS3
ENSGALP00000033555 GG14 ENSP00000350011 HS7
ENSGALP00000019403 GG2 ENSP00000301831 HS3
ENSGALP00000010647 GG20 ENSP00000364864 HS20
ENSGALP00000031778 GG4 ENSP00000363869 HSX
ENSGALP00000031771 GG4 ENSP00000362800 HSX
ENSGALP00000031772 GG4 ENSP00000353393 HSX
ENSGALP00000015238 GG4 ENSP00000442477 HS4
ENSGALP00000024386 GGZ ENSP00000238018 HS9
ENSGALP00000015230 GG4 ENSP00000426786 HS4
ENSGALP00000012517 GG15 ENSP00000349577 HS22
ENSGALP00000007090 GG9 ENSP00000473410 HS2
ENSGALP00000007092 GG18 ENSP00000376421 HS17
ENSGALP00000007093 GG6 ENSP00000263563 HS10
ENSGALP00000027321 GG1 ENSP00000367049 HS13
ENSGALP00000007096 GG17 ENSP00000315013 HS9
ENSGALP00000016422 GG8 ENSP00000361311 HS1
ENSGALP00000028055 GG4 ENSP00000226299 HS4
ENSGALP00000016427 GG4 ENSP00000281142 HS4
ENSGALP00000020571 GG1 ENSP00000228437 HS12
ENSGALP00000016526 GG1 ENSP00000368017 HS12
ENSGALP00000016527 GGZ ENSP00000380982 HS9
ENSGALP00000016523 GG3 ENSP00000325875 HS6
ENSGALP00000016520 GGZ ENSP00000371514 HS9
ENSGALP00000016521 GG3 ENSP00000377401 HS6
ENSGALP00000021662 GG4 ENSP00000368127 HS4
ENSGALP00000021661 GGJH376180.1 ENSP00000432786 HS11
ENSGALP00000016529 GGZ ENSP00000371434 HS9
ENSGALP00000013176 GG5 ENSP00000227163 HS11
ENSGALP00000013177 GG7 ENSP00000315702 HS2
ENSGALP00000013174 GG3 ENSP00000385659 HS2
ENSGALP00000013173 GG6 ENSP00000342331 HS10
ENSGALP00000013171 GG1 ENSP00000257700 HS7
ENSGALP00000039568 GG17 ENSP00000360601 HS9
ENSGALP00000016257 GG8 ENSP00000361511 HS1
ENSGALP00000039562 GG1 ENSP00000249373 HS7
ENSGALP00000011335 GG6 ENSP00000359607 HS10
ENSGALP00000002570 GG27 ENSP00000462878 HS17
ENSGALP00000002573 GG18 ENSP00000376268 HS17
ENSGALP00000002576 GG17 ENSP00000337448 HS9
ENSGALP00000014709 GG17 ENSP00000318142 HS9
ENSGALP00000029878 GG1 ENSP00000303599 HSY
ENSGALP00000029877 GG5 ENSP00000398824 HS11
ENSGALP00000027741 GG1 ENSP00000298815 HS11
ENSGALP00000041959 GG7 ENSP00000346340 HS2
ENSGALP00000004546 GG18 ENSP00000306625 HS17
ENSGALP00000035074 GG8 ENSP00000263726 HS1
ENSGALP00000018459 GG7 ENSP00000306920 HS3
ENSGALP00000018803 GG4 ENSP00000348596 HS4
ENSGALP00000018802 GG2 ENSP00000407613 HS3
ENSGALP00000039708 GG27 ENSP00000461988 HS17
ENSGALP00000008385 GG5 ENSP00000478735 HS11
ENSGALP00000039700 GG6 ENSP00000480240 HS10
ENSGALP00000042337 GG5 ENSP00000265643 HS11
ENSGALP00000042334 GGZ ENSP00000321805 HS18
ENSGALP00000015267 GG5 ENSP00000450832 HS14
ENSGALP00000011996 GG6 ENSP00000359507 HS10
ENSGALP00000011997 GG6 ENSP00000278070 HS10
ENSGALP00000011990 GG5 ENSP00000312134 HS11
ENSGALP00000014340 GG8 ENSP00000359705 HS1
ENSGALP00000014341 GG1 ENSP00000358777 HSX
ENSGALP00000014343 GG17 ENSP00000416158 HS9
ENSGALP00000014349 GG6 ENSP00000348429 HS10
ENSGALP00000023101 GG4 ENSP00000421757 HS4
ENSGALP00000023102 GG4 ENSP00000295958 HS4
ENSGALP00000018451 GG2 ENSP00000395849 HS3
ENSGALP00000027994 GG11 ENSP00000455829 HS16
ENSGALP00000043025 GG13 ENSP00000377545 HS5
ENSGALP00000043024 GG27 ENSP00000466321 HS17
ENSGALP00000043026 GG9 ENSP00000264734 HS3
ENSGALP00000043021 GG2 ENSP00000423630 HS5
ENSGALP00000043020 GG26 ENSP00000482768 HS6
ENSGALP00000017044 GG8 ENSP00000360944 HS1
ENSGALP00000006059 GG23 ENSP00000361935 HS1
ENSGALP00000006050 GG28 ENSP00000198939 HS19
ENSGALP00000001004 GG21 ENSP00000367173 HS1
ENSGALP00000001007 GG11 ENSP00000268489 HS16
ENSGALP00000001006 GG26 ENSP00000402910 HS1
ENSGALP00000005249 GG18 ENSP00000464121 HS17
ENSGALP00000005248 GG15 ENSP00000403310 HS12
ENSGALP00000020138 GG3 ENSP00000356437 HS6
ENSGALP00000017923 GG3 ENSP00000355586 HS1
ENSGALP00000017690 GG7 ENSP00000263817 HS2
ENSGALP00000020134 GG4 ENSP00000296424 HS4
ENSGALP00000020135 GG5 ENSP00000351155 HS14
ENSGALP00000005241 GG15 ENSP00000366070 HS12
ENSGALP00000005246 GG8 ENSP00000356723 HS1
ENSGALP00000017699 GGZ ENSP00000426354 HS5
ENSGALP00000020133 GG2 ENSP00000223324 HS7
ENSGALP00000008525 GGZ ENSP00000364919 HS9
ENSGALP00000014006 GG7 ENSP00000384198 HS2
ENSGALP00000014004 GG3 ENSP00000418754 HS6
ENSGALP00000008521 GG20 ENSP00000252999 HS20
ENSGALP00000011332 GG24 ENSP00000338157 HS11
ENSGALP00000004542 GG13 ENSP00000327758 HS5
ENSGALP00000003510 GG8 ENSP00000479816 HS1
ENSGALP00000003712 GG7 ENSP00000326869 HS2
ENSGALP00000008031 GG2 ENSP00000394682 HS3
ENSGALP00000003710 GGZ ENSP00000250535 HS5
ENSGALP00000003717 GG13 ENSP00000297185 HS5
ENSGALP00000008036 GG14 ENSP00000321636 HS17
ENSGALP00000003715 GG12 ENSP00000432799 HS3
ENSGALP00000024654 GG3 ENSP00000230085 HS6
ENSGALP00000003718 GG17 ENSP00000325827 HS9
ENSGALP00000024652 GG3 ENSP00000357973 HS6
ENSGALP00000014092 GG8 ENSP00000438604 HS1
ENSGALP00000026524 GG3 ENSP00000352904 HS2
ENSGALP00000020451 GG7 ENSP00000386747 HS2
ENSGALP00000034700 GG28 ENSP00000221671 HS19
ENSGALP00000032704 GG8 ENSP00000338887 HS1
ENSGALP00000026523 GG3 ENSP00000305824 HS2
ENSGALP00000005650 GG20 ENSP00000361705 HS20
ENSGALP00000005652 GG23 ENSP00000362555 HS1
ENSGALP00000005654 GG7 ENSP00000346839 HS2
ENSGALP00000005655 GG28 ENSP00000303830 HS19
ENSGALP00000005656 GG11 ENSP00000219070 HS16
ENSGALP00000042956 GG18 ENSP00000299335 HS17
ENSGALP00000042957 GG24 ENSP00000350314 HS11
ENSGALP00000042770 GG1 ENSP00000369699 HSX
ENSGALP00000042771 GG4 ENSP00000418721 HS8
ENSGALP00000042953 GG2 ENSP00000411302 HS3
ENSGALP00000042951 GG27 ENSP00000464814 HS17
ENSGALP00000005271 GG23 ENSP00000362688 HS1
ENSGALP00000042778 GG28 ENSP00000329697 HS19
ENSGALP00000042779 GG14 ENSP00000413423 HS7
ENSGALP00000015560 GG5 ENSP00000425299 HS14
ENSGALP00000015567 GG4 ENSP00000426082 HS4
ENSGALP00000026472 GG3 ENSP00000307023 HS2
ENSGALP00000015433 GG1 ENSP00000412417 HS7
ENSGALP00000018112 GG4 ENSP00000378611 HS4
ENSGALP00000026477 GG3 ENSP00000371101 HS2
ENSGALP00000026476 GG3 ENSP00000234111 HS2
ENSGALP00000015437 GG5 ENSP00000419881 HS14
ENSGALP00000026474 GG3 ENSP00000353770 HS2
ENSGALP00000015439 GG5 ENSP00000451774 HS14
ENSGALP00000015438 GG1 ENSP00000249356 HS7
ENSGALP00000041979 GG8 ENSP00000359719 HS1
ENSGALP00000007872 GG14 ENSP00000365523 HS17
ENSGALP00000007873 GG12 ENSP00000397028 HS3
ENSGALP00000022765 GG1 ENSP00000229395 HS12
ENSGALP00000022761 GG1 ENSP00000261191 HS12
ENSGALP00000019199 GG8 ENSP00000462316 HS1
ENSGALP00000007879 GG2 ENSP00000303706 HS3
ENSGALP00000019192 GG7 ENSP00000232607 HS3
ENSGALP00000022768 GG1 ENSP00000342322 HS12
ENSGALP00000030441 GG2 ENSP00000312304 HS6
ENSGALP00000027300 GG1 ENSP00000401584 HS13
ENSGALP00000027307 GG1 ENSP00000366845 HS13
ENSGALP00000027304 GG1 ENSP00000349571 HS13
ENSGALP00000027305 GG1 ENSP00000366819 HS13
ENSGALP00000036285 GG20 ENSP00000217182 HS20
ENSGALP00000021566 GG11 ENSP00000299642 HS16
ENSGALP00000000063 GG1 ENSP00000302485 HS22
ENSGALP00000000069 GG4 ENSP00000424183 HS4
ENSGALP00000042531 GG5 ENSP00000479431 HS14
ENSGALP00000015758 GG4 ENSP00000284637 HS4
ENSGALP00000026650 GG1 ENSP00000369590 HSX
ENSGALP00000015756 GG2 ENSP00000321388 HS7
ENSGALP00000015750 GG3 ENSP00000394033 HS1
ENSGALP00000026659 GG1 ENSP00000369645 HSX
ENSGALP00000015753 GG2 ENSP00000222572 HS7
ENSGALP00000012308 GG24 ENSP00000348300 HS11
ENSGALP00000024388 GG2 ENSP00000477599 HS18
ENSGALP00000031757 GG4 ENSP00000254029 HSX
ENSGALP00000019221 GG4 ENSP00000479213 HSCHR_HSCHR4_1_CTG9
ENSGALP00000019994 GG7 ENSP00000272638 HS2
ENSGALP00000019223 GG1 ENSP00000014914 HS12
ENSGALP00000019224 GG5 ENSP00000438588 HS14
ENSGALP00000011435 GG14 ENSP00000286149 HS16
ENSGALP00000011434 GG10 ENSP00000268070 HS15
ENSGALP00000024312 GGZ ENSP00000369981 HS9
ENSGALP00000014521 GG1 ENSP00000411145 HS7
ENSGALP00000036750 GG2 ENSP00000323696 HS3
ENSGALP00000036443 GG2 ENSP00000369270 HS6
ENSGALP00000004529 GG13 ENSP00000296953 HS5
ENSGALP00000004528 GG18 ENSP00000306760 HS17
ENSGALP00000037515 GGZ ENSP00000370109 HS9
ENSGALP00000016357 GG8 ENSP00000361473 HS1
ENSGALP00000004839 GG11 ENSP00000457258 HS16
ENSGALP00000004521 GG14 ENSP00000460871 HS16
ENSGALP00000004520 GGZ ENSP00000319279 HS18
ENSGALP00000009803 GG13 ENSP00000426653 HS5
ENSGALP00000004833 GG9 ENSP00000258383 HS2
ENSGALP00000004524 GG9 ENSP00000426387 HS3
ENSGALP00000009807 GG14 ENSP00000300087 HS16
ENSGALP00000009806 GG4 ENSP00000377836 HSX
ENSGALP00000041799 GGZ ENSP00000334851 HS5
ENSGALP00000041798 GG2 ENSP00000462259 HS18
ENSGALP00000007187 GG21 ENSP00000416338 HS1
ENSGALP00000004348 GG10 ENSP00000309230 HS15
ENSGALP00000041791 GG14 ENSP00000410858 HS16
ENSGALP00000041792 GG1 ENSP00000379386 HS12
ENSGALP00000041795 GG6 ENSP00000360472 HS10
ENSGALP00000041794 GG2 ENSP00000297313 HS8
ENSGALP00000004847 GG28 ENSP00000446026 HS19
ENSGALP00000037081 GG3 ENSP00000357069 HS1
ENSGALP00000037083 GG1 ENSP00000330382 HS22
ENSGALP00000037084 GG2 ENSP00000383986 HS7
ENSGALP00000021140 GG1 ENSP00000461496 HSCHR_HSCHR12_1_CTG1
ENSGALP00000041492 GGAADN03022870.1 ENSP00000481070 HS7
ENSGALP00000036135 GG1 ENSP00000358478 HS1
ENSGALP00000023688 GGZ ENSP00000285947 HS5
ENSGALP00000023682 GGZ ENSP00000462158 HS5
ENSGALP00000023686 GGZ ENSP00000382423 HS5
ENSGALP00000036139 GG3 ENSP00000322568 HS2
ENSGALP00000036138 GG3 ENSP00000379585 HS2
ENSGALP00000012027 GG1 ENSP00000307093 HS11
ENSGALP00000019908 GG2 ENSP00000410758 HS7
ENSGALP00000025353 GG4 ENSP00000366549 HS2
ENSGALP00000025350 GG2 ENSP00000412036 HS8
ENSGALP00000025356 GG1 ENSP00000382971 HS21
ENSGALP00000020484 GG7 ENSP00000374409 HS2
ENSGALP00000039951 GG14 ENSP00000261652 HS17
ENSGALP00000039953 GG9 ENSP00000258390 HS2
ENSGALP00000039954 GG27 ENSP00000329219 HS17
ENSGALP00000020953 GG2 ENSP00000484343 HS6
ENSGALP00000020950 GG1 ENSP00000288602 HS7
ENSGALP00000012163 GG13 ENSP00000296702 HS5
ENSGALP00000022886 GG21 ENSP00000383364 HS1
ENSGALP00000022884 GG21 ENSP00000364257 HS1
ENSGALP00000022882 GG21 ENSP00000364261 HS1
ENSGALP00000030366 GG2 ENSP00000330032 HS7
ENSGALP00000021816 GG2 ENSP00000264933 HS5
ENSGALP00000023975 GG1 ENSP00000162749 HS12
ENSGALP00000019901 GG2 ENSP00000315568 HS7
ENSGALP00000023977 GG3 ENSP00000357474 HS6
ENSGALP00000023976 GGZ ENSP00000282588 HS5
ENSGALP00000016220 GG5 ENSP00000280979 HS14
ENSGALP00000013346 GGZ ENSP00000274457 HS5
ENSGALP00000013341 GG5 ENSP00000253727 HS19
ENSGALP00000013340 GG15 ENSP00000328187 HS12
ENSGALP00000001821 GG11 ENSP00000243878 HS16
ENSGALP00000001820 GG24 ENSP00000281441 HS11
ENSGALP00000013349 GG15 ENSP00000310686 HS12
ENSGALP00000013348 GG15 ENSP00000334785 HS12
ENSGALP00000007287 GG13 ENSP00000385958 HS5
ENSGALP00000006606 GG18 ENSP00000462985 HS17
ENSGALP00000006604 GG13 ENSP00000377681 HS5
ENSGALP00000006605 GG10 ENSP00000288207 HS15
ENSGALP00000015955 GG4 ENSP00000382787 HS20
ENSGALP00000001923 GG19 ENSP00000460070 HS7
ENSGALP00000006600 GG11 ENSP00000345282 HS16
ENSGALP00000025059 GGZ ENSP00000379754 HS5
ENSGALP00000015002 GG14 ENSP00000329757 HS16
ENSGALP00000001929 GG26 ENSP00000356000 HS1
ENSGALP00000005013 GG11 ENSP00000415151 HS16
ENSGALP00000025802 GG1 ENSP00000290399 HS21
ENSGALP00000002295 GG26 ENSP00000319591 HS1
ENSGALP00000002297 GG17 ENSP00000238341 HS9
ENSGALP00000011853 GG14 ENSP00000454963 HS16
ENSGALP00000011852 GG10 ENSP00000440243 HS15
ENSGALP00000011851 GG12 ENSP00000455004 HS3
ENSGALP00000008863 GG6 ENSP00000360184 HS10
ENSGALP00000009127 GG6 ENSP00000299163 HS10
ENSGALP00000040448 GG13 ENSP00000399259 HS5
ENSGALP00000012089 GG7 ENSP00000291691 HS21
ENSGALP00000008869 GG15 ENSP00000386096 HS22
ENSGALP00000040444 GG13 ENSP00000479243 HS5
ENSGALP00000040443 GG9 ENSP00000306983 HS3
ENSGALP00000031018 GG3 ENSP00000359106 HS6
ENSGALP00000031548 GG4 ENSP00000422526 HS4
ENSGALP00000018472 GG7 ENSP00000395249 HS2
ENSGALP00000018470 GG7 ENSP00000321617 HS2
ENSGALP00000004733 GG18 ENSP00000405388 HS17
ENSGALP00000018477 GG4 ENSP00000370607 HS4
ENSGALP00000018475 GG7 ENSP00000387290 HS2
ENSGALP00000007280 GG18 ENSP00000363879 HS17
ENSGALP00000011305 GG18 ENSP00000425956 HS17
ENSGALP00000029464 GG1 ENSP00000370222 HS13
ENSGALP00000015005 GG4 ENSP00000386787 HS4
ENSGALP00000004738 GG9 ENSP00000351671 HS2
ENSGALP00000043238 GG2 ENSP00000273153 HS3
ENSGALP00000010450 GG14 ENSP00000479383 HSCHR_HSCHR16_1_CTG1
ENSGALP00000024333 GGZ ENSP00000265381 HS9
ENSGALP00000007283 GG6 ENSP00000362285 HS10
ENSGALP00000010453 GG2 ENSP00000262177 HS7
ENSGALP00000043230 GG21 ENSP00000367013 HS1
ENSGALP00000043231 GG13 ENSP00000322956 HS5
ENSGALP00000043234 GG2 ENSP00000265395 HS7
ENSGALP00000010459 GG20 ENSP00000262659 HS20
ENSGALP00000024339 GGZ ENSP00000344299 HS9
ENSGALP00000014483 GG3 ENSP00000246070 HS20
ENSGALP00000018616 GG1 ENSP00000228740 HS12
ENSGALP00000018615 GG2 ENSP00000419371 HS3
ENSGALP00000042802 GG6 ENSP00000414721 HS10
ENSGALP00000018610 GG3 ENSP00000355812 HS6
ENSGALP00000025821 GG1 ENSP00000331698 HS21
ENSGALP00000042803 GG5 ENSP00000453544 HS15
ENSGALP00000007282 GG4 ENSP00000417573 HSX
ENSGALP00000025826 GG1 ENSP00000353344 HS21
ENSGALP00000039044 GG14 ENSP00000331720 HS16
ENSGALP00000002014 GG18 ENSP00000310382 HS17
ENSGALP00000028488 GG25 ENSP00000290541 HS1
ENSGALP00000008738 GG11 ENSP00000482457 HS16
ENSGALP00000002030 GG20 ENSP00000362768 HS20
ENSGALP00000007513 GG19 ENSP00000354877 HS17
ENSGALP00000002744 GGZ ENSP00000380460 HS9
ENSGALP00000020173 GG2 ENSP00000353165 HS7
ENSGALP00000002036 GG17 ENSP00000343867 HS9
ENSGALP00000002039 GG18 ENSP00000305654 HS17
ENSGALP00000008732 GG12 ENSP00000378167 HS3
ENSGALP00000042807 GG9 ENSP00000418143 HS3
ENSGALP00000008735 GG6 ENSP00000377601 HS10
ENSGALP00000008736 GG19 ENSP00000477709 HS17
ENSGALP00000017713 GG4 ENSP00000264400 HS4
ENSGALP00000000524 GG23 ENSP00000353104 HS1
ENSGALP00000042809 GG2 ENSP00000411613 HS7
ENSGALP00000024484 GG1 ENSP00000283290 HS3
ENSGALP00000000528 GG23 ENSP00000363314 HS1
ENSGALP00000031417 GG4 ENSP00000372201 HS4
ENSGALP00000001050 GG28 ENSP00000478847 HS19
ENSGALP00000009023 GG5 ENSP00000412130 HS11
ENSGALP00000007380 GG21 ENSP00000365860 HS1
ENSGALP00000009021 GG9 ENSP00000381026 HS21
ENSGALP00000001051 GG23 ENSP00000363001 HS1
ENSGALP00000009026 GG20 ENSP00000334294 HS20
ENSGALP00000007381 GG10 ENSP00000261839 HS15
ENSGALP00000017644 GG4 ENSP00000421414 HS4
ENSGALP00000001210 GG1 ENSP00000433205 HS11
ENSGALP00000015176 GG6 ENSP00000358140 HS10
ENSGALP00000023640 GG1 ENSP00000339867 HS7
ENSGALP00000001219 GG13 ENSP00000396301 HS5
ENSGALP00000028151 GGZ ENSP00000350716 HS9
ENSGALP00000042548 GG23 ENSP00000362762 HS1
ENSGALP00000032931 GG10 ENSP00000377043 HS17
ENSGALP00000027682 GG1 ENSP00000282251 HS11
ENSGALP00000032935 GG8 ENSP00000235307 HS1
ENSGALP00000042018 GG1 ENSP00000383060 HS21
ENSGALP00000042541 GGAADN03022659.1 ENSP00000419503 HS9
ENSGALP00000042015 GG5 ENSP00000385365 HS14
ENSGALP00000042542 GG3 ENSP00000358423 HS6
ENSGALP00000042544 GG12 ENSP00000323096 HS3
[truncated: 10,357 more rows]
