# Supplementary material for: Deficit of Mitonuclear Genes on the Human X Chromosome Predates Sex Chromosome Formation
Source: Genome Biol Evol. 2015 Jan 29;7(2):636–41. doi: 10.1093/gbe/evv017 (PMC4350183; doi:10.1093/gbe/evv017)
Supplement: Supplementary Data [file supp_evv017_Supp3_2014-09-16-hsap-vs-oana-collinearity.tsv]

GGID GGCHR HSID HSCHR ALN
ENSP00000330393 HS1 ENSOANP00000000644 OA18 0
ENSP00000332116 HS1 ENSOANP00000032939 OA18 0
ENSP00000237247 HS1 ENSOANP00000010925 OA18 0
ENSP00000282670 HS1 ENSOANP00000010924 OA18 0
ENSP00000360045 HS1 ENSOANP00000032975 OA18 0
ENSP00000321345 HS1 ENSOANP00000012378 OA18 0
ENSP00000360034 HS1 ENSOANP00000012374 OA18 0
ENSP00000360025 HS1 ENSOANP00000012371 OA18 0
ENSP00000378627 HS1 ENSOANP00000012370 OA18 0
ENSP00000346829 HS1 ENSOANP00000012369 OA18 0
ENSP00000262340 HS1 ENSOANP00000010617 OA18 0
ENSP00000412292 HS1 ENSOANP00000010619 OA18 0
ENSP00000398736 HS1 ENSOANP00000015669 OA4 1
ENSP00000359603 HS1 ENSOANP00000017715 OA4 1
ENSP00000484190 HS1 ENSOANP00000018964 OA4 1
ENSP00000359581 HS1 ENSOANP00000002806 OA4 1
ENSP00000359573 HS1 ENSOANP00000025547 OA4 1
ENSP00000359552 HS1 ENSOANP00000014526 OA4 1
ENSP00000260508 HS1 ENSOANP00000014530 OA4 1
ENSP00000400704 HS1 ENSOANP00000012536 OA4 1
ENSP00000359482 HS1 ENSOANP00000014548 OA4 1
ENSP00000340796 HS1 ENSOANP00000014688 OA4 1
ENSP00000359474 HS1 ENSOANP00000014690 OA4 1
ENSP00000356399 HS1 ENSOANP00000017716 OA4 2
ENSP00000356379 HS1 ENSOANP00000017724 OA4 2
ENSP00000356370 HS1 ENSOANP00000019024 OA4 2
ENSP00000479816 HS1 ENSOANP00000004333 OA4 2
ENSP00000356357 HS1 ENSOANP00000003174 OA4 2
ENSP00000444621 HS1 ENSOANP00000010101 OA4 2
ENSP00000417171 HS1 ENSOANP00000000679 OA4 2
ENSP00000411355 HS1 ENSOANP00000022603 OA4 2
ENSP00000356331 HS1 ENSOANP00000008975 OA4 2
ENSP00000294740 HS1 ENSOANP00000007702 OA4 2
ENSP00000483069 HS1 ENSOANP00000002368 OA4 2
ENSP00000236925 HS1 ENSOANP00000006342 OA4 2
ENSP00000383700 HS1 ENSOANP00000032025 OA5 3
ENSP00000234590 HS1 ENSOANP00000021275 OA5 3
ENSP00000366654 HS1 ENSOANP00000020877 OA5 3
ENSP00000383698 HS1 ENSOANP00000012971 OA5 3
ENSP00000350573 HS1 ENSOANP00000012973 OA5 3
ENSP00000306328 HS1 ENSOANP00000012975 OA5 3
ENSP00000344503 HS1 ENSOANP00000012979 OA5 3
ENSP00000443811 HS1 ENSOANP00000012983 OA5 3
ENSP00000366513 HS1 ENSOANP00000012985 OA5 3
ENSP00000364635 HS1 ENSOANP00000004786 OA5 4
ENSP00000364582 HS1 ENSOANP00000011051 OA5 4
ENSP00000355060 HS1 ENSOANP00000029627 OA5 4
ENSP00000251296 HS1 ENSOANP00000004749 OA5 4
ENSP00000455952 HS1 ENSOANP00000021876 OA5 4
ENSP00000364403 HS1 ENSOANP00000003110 OA5 4
ENSP00000356156 HS1 ENSOANP00000021243 OA7 5
ENSP00000356155 HS1 ENSOANP00000021244 OA7 5
ENSP00000356150 HS1 ENSOANP00000021247 OA7 5
ENSP00000356145 HS1 ENSOANP00000021249 OA7 5
ENSP00000385637 HS1 ENSOANP00000021251 OA7 5
ENSP00000330633 HS1 ENSOANP00000021259 OA7 5
ENSP00000356135 HS1 ENSOANP00000021260 OA7 5
ENSP00000356130 HS1 ENSOANP00000027731 OA7 5
ENSP00000350718 HS1 ENSOANP00000021263 OA7 5
ENSP00000356123 HS1 ENSOANP00000013674 OA7 5
ENSP00000356115 HS1 ENSOANP00000003402 OA7 5
ENSP00000483628 HS1 ENSOANP00000003405 OA7 5
ENSP00000356110 HS1 ENSOANP00000032916 OA7 5
ENSP00000341682 HS1 ENSOANP00000020636 OA7 5
ENSP00000482499 HS1 ENSOANP00000020394 OA7 5
ENSP00000459615 HS1 ENSOANP00000008562 OA7 5
ENSP00000464030 HS1 ENSOANP00000008566 OA7 5
ENSP00000412237 HS1 ENSOANP00000015289 OA7 5
ENSP00000356058 HS1 ENSOANP00000008339 OA7 5
ENSP00000352447 HS1 ENSOANP00000008336 OA7 5
ENSP00000326813 HS1 ENSOANP00000008335 OA7 5
ENSP00000356045 HS1 ENSOANP00000021396 OA7 5
ENSP00000313875 HS1 ENSOANP00000005576 OA7 5
ENSP00000356000 HS1 ENSOANP00000005570 OA7 5
ENSP00000009105 HS1 ENSOANP00000021705 OA7 5
ENSP00000348384 HS1 ENSOANP00000021709 OA7 5
ENSP00000355994 HS1 ENSOANP00000021712 OA7 5
ENSP00000355396 HS1 ENSOANP00000004220 OA7 6
ENSP00000304604 HS1 ENSOANP00000004212 OA7 6
ENSP00000358617 HS1 ENSOANP00000004208 OA7 6
ENSP00000479490 HS1 ENSOANP00000004204 OA7 6
ENSP00000352833 HS1 ENSOANP00000004753 OA7 6
ENSP00000358582 HS1 ENSOANP00000004756 OA7 6
ENSP00000358576 HS1 ENSOANP00000004759 OA7 6
ENSP00000351250 HS1 ENSOANP00000007156 OA7 6
ENSP00000358554 HS1 ENSOANP00000007159 OA7 6
ENSP00000376955 HS1 ENSOANP00000007161 OA7 6
ENSP00000358548 HS1 ENSOANP00000032279 OA7 6
ENSP00000407724 HS1 ENSOANP00000007166 OA7 6
ENSP00000358531 HS1 ENSOANP00000007170 OA7 6
ENSP00000358529 HS1 ENSOANP00000007173 OA7 6
ENSP00000358525 HS1 ENSOANP00000007175 OA7 6
ENSP00000322159 HS1 ENSOANP00000013247 OAContig219 7
ENSP00000263440 HS1 ENSOANP00000013246 OAContig219 7
ENSP00000360133 HS1 ENSOANP00000029307 OAContig219 7
ENSP00000360129 HS1 ENSOANP00000013244 OAContig219 7
ENSP00000360124 HS1 ENSOANP00000013243 OAContig219 7
ENSP00000360120 HS1 ENSOANP00000013241 OAContig219 7
ENSP00000481174 HS1 ENSOANP00000026949 OAContig219 7
ENSP00000290039 HS1 ENSOANP00000013240 OAContig219 7
ENSP00000294428 HS1 ENSOANP00000013237 OAContig219 7
ENSP00000365435 HS1 ENSOANP00000009750 OAContig459 8
ENSP00000478104 HS1 ENSOANP00000009744 OAContig459 8
ENSP00000480439 HS1 ENSOANP00000009721 OAContig459 8
ENSP00000365395 HS1 ENSOANP00000009714 OAContig459 8
ENSP00000477802 HS1 ENSOANP00000009712 OAContig459 8
ENSP00000365253 HS1 ENSOANP00000009711 OAContig459 8
ENSP00000364403 HS1 ENSOANP00000024149 OAContig642 9
ENSP00000420608 HS1 ENSOANP00000024147 OAContig642 9
ENSP00000364320 HS1 ENSOANP00000024146 OAContig642 9
ENSP00000364295 HS1 ENSOANP00000024145 OAContig642 9
ENSP00000401010 HS1 ENSOANP00000024142 OAContig642 9
ENSP00000325562 HS1 ENSOANP00000024141 OAContig642 9
ENSP00000289753 HS1 ENSOANP00000024137 OAContig642 9
ENSP00000294543 HS1 ENSOANP00000024135 OAContig642 9
ENSP00000355652 HS1 ENSOANP00000021645 OAContig696 10
ENSP00000261396 HS1 ENSOANP00000021647 OAContig696 10
ENSP00000355637 HS1 ENSOANP00000021652 OAContig696 10
ENSP00000258281 HS1 ENSOANP00000021654 OAContig696 10
ENSP00000258243 HS1 ENSOANP00000021655 OAContig696 10
ENSP00000355632 HS1 ENSOANP00000021658 OAContig696 10
ENSP00000431404 HS1 ENSOANP00000021661 OAContig696 10
ENSP00000355629 HS1 ENSOANP00000025535 OAContig696 10
ENSP00000355627 HS1 ENSOANP00000021666 OAContig696 10
ENSP00000271971 HS1 ENSOANP00000021667 OAContig696 10
ENSP00000355621 HS1 ENSOANP00000021671 OAContig696 10
ENSP00000394547 HS1 ENSOANP00000021673 OAContig696 10
ENSP00000255416 HS1 ENSOANP00000003027 OAContig785 11
ENSP00000255409 HS1 ENSOANP00000003029 OAContig785 11
ENSP00000347041 HS1 ENSOANP00000003034 OAContig785 11
ENSP00000343924 HS1 ENSOANP00000003035 OAContig785 11
ENSP00000350310 HS1 ENSOANP00000003040 OAContig785 11
ENSP00000406970 HS1 ENSOANP00000003041 OAContig785 11
ENSP00000356183 HS1 ENSOANP00000003043 OAContig785 11
ENSP00000445831 HS1 ENSOANP00000000372 OAContig819 12
ENSP00000358165 HS1 ENSOANP00000000359 OAContig819 12
ENSP00000333277 HS1 ENSOANP00000000329 OAContig819 12
ENSP00000481343 HS1 ENSOANP00000000327 OAContig819 12
ENSP00000358151 HS1 ENSOANP00000000328 OAContig819 12
ENSP00000332194 HS1 ENSOANP00000000326 OAContig819 12
ENSP00000353575 HS1 ENSOANP00000026539 OAUltra131 13
ENSP00000361245 HS1 ENSOANP00000015416 OAUltra131 13
ENSP00000352614 HS1 ENSOANP00000015413 OAUltra131 13
ENSP00000361162 HS1 ENSOANP00000018696 OAUltra131 13
ENSP00000361158 HS1 ENSOANP00000018694 OAUltra131 13
ENSP00000383840 HS1 ENSOANP00000018693 OAUltra131 13
ENSP00000262746 HS1 ENSOANP00000018692 OAUltra131 13
ENSP00000361140 HS1 ENSOANP00000018691 OAUltra131 13
ENSP00000255120 HS1 ENSOANP00000018690 OAUltra131 13
ENSP00000432172 HS1 ENSOANP00000018688 OAUltra131 13
ENSP00000347224 HS1 ENSOANP00000018686 OAUltra131 13
ENSP00000361095 HS1 ENSOANP00000018685 OAUltra131 13
ENSP00000379739 HS1 ENSOANP00000018684 OAUltra131 13
ENSP00000354671 HS1 ENSOANP00000018681 OAUltra131 13
ENSP00000348033 HS1 ENSOANP00000012660 OAUltra163 14
ENSP00000306688 HS1 ENSOANP00000012655 OAUltra163 14
ENSP00000324583 HS1 ENSOANP00000012641 OAUltra163 14
ENSP00000347965 HS1 ENSOANP00000027083 OAUltra163 14
ENSP00000329210 HS1 ENSOANP00000027087 OAUltra163 14
ENSP00000324369 HS1 ENSOANP00000027091 OAUltra163 14
ENSP00000263946 HS1 ENSOANP00000014865 OAUltra171 15
ENSP00000356280 HS1 ENSOANP00000014867 OAUltra171 15
ENSP00000436792 HS1 ENSOANP00000014869 OAUltra171 15
ENSP00000356265 HS1 ENSOANP00000029739 OAUltra171 15
ENSP00000354742 HS1 ENSOANP00000014879 OAUltra171 15
ENSP00000355064 HS1 ENSOANP00000014882 OAUltra171 15
ENSP00000356257 HS1 ENSOANP00000014884 OAUltra171 15
ENSP00000356256 HS1 ENSOANP00000009233 OAUltra171 15
ENSP00000367658 HS1 ENSOANP00000010682 OAUltra178 16
ENSP00000270722 HS1 ENSOANP00000031785 OAUltra178 16
ENSP00000367629 HS1 ENSOANP00000029398 OAUltra178 16
ENSP00000367595 HS1 ENSOANP00000015454 OAUltra178 16
ENSP00000270708 HS1 ENSOANP00000015455 OAUltra178 16
ENSP00000367545 HS1 ENSOANP00000019815 OAUltra178 16
ENSP00000271324 HS1 ENSOANP00000022491 OAUltra183 17
ENSP00000358778 HS1 ENSOANP00000022488 OAUltra183 17
ENSP00000286692 HS1 ENSOANP00000022484 OAUltra183 17
ENSP00000441980 HS1 ENSOANP00000022483 OAUltra183 17
ENSP00000350266 HS1 ENSOANP00000022480 OAUltra183 17
ENSP00000378524 HS1 ENSOANP00000032382 OAUltra226 18
ENSP00000359935 HS1 ENSOANP00000014495 OAUltra226 18
ENSP00000294635 HS1 ENSOANP00000026796 OAUltra226 18
ENSP00000322609 HS1 ENSOANP00000003446 OAUltra226 18
ENSP00000399805 HS1 ENSOANP00000003447 OAUltra226 18
ENSP00000359904 HS1 ENSOANP00000003449 OAUltra226 18
ENSP00000411010 HS1 ENSOANP00000021572 OAUltra246 19
ENSP00000359245 HS1 ENSOANP00000005601 OAUltra246 19
ENSP00000260526 HS1 ENSOANP00000005598 OAUltra246 19
ENSP00000359233 HS1 ENSOANP00000018052 OAUltra246 19
ENSP00000334145 HS1 ENSOANP00000033029 OAUltra246 19
ENSP00000271227 HS1 ENSOANP00000031842 OAUltra246 19
ENSP00000359224 HS1 ENSOANP00000020126 OAUltra246 19
ENSP00000359222 HS1 ENSOANP00000027610 OAUltra246 19
ENSP00000309116 HS1 ENSOANP00000019868 OAUltra269 20
ENSP00000476755 HS1 ENSOANP00000003982 OAUltra269 20
ENSP00000356237 HS1 ENSOANP00000003978 OAUltra269 20
ENSP00000356233 HS1 ENSOANP00000003977 OAUltra269 20
ENSP00000356231 HS1 ENSOANP00000010053 OAUltra269 20
ENSP00000356230 HS1 ENSOANP00000010051 OAUltra269 20
ENSP00000235090 HS1 ENSOANP00000003199 OAUltra269 21
ENSP00000358737 HS1 ENSOANP00000003201 OAUltra269 21
ENSP00000358723 HS1 ENSOANP00000004982 OAUltra269 21
ENSP00000349805 HS1 ENSOANP00000005268 OAUltra269 21
ENSP00000358716 HS1 ENSOANP00000005265 OAUltra269 21
ENSP00000319591 HS1 ENSOANP00000005263 OAUltra269 21
ENSP00000350734 HS1 ENSOANP00000028829 OAUltra269 21
ENSP00000476252 HS1 ENSOANP00000004163 OAUltra269 21
ENSP00000358644 HS1 ENSOANP00000004157 OAUltra269 21
ENSP00000358640 HS1 ENSOANP00000004156 OAUltra269 21
ENSP00000270800 HS1 ENSOANP00000003504 OAUltra280 22
ENSP00000327824 HS1 ENSOANP00000003501 OAUltra280 22
ENSP00000288955 HS1 ENSOANP00000003499 OAUltra280 22
ENSP00000337461 HS1 ENSOANP00000003496 OAUltra280 22
ENSP00000363520 HS1 ENSOANP00000003494 OAUltra280 22
ENSP00000363516 HS1 ENSOANP00000003492 OAUltra280 22
ENSP00000363513 HS1 ENSOANP00000003490 OAUltra280 22
ENSP00000363510 HS1 ENSOANP00000003489 OAUltra280 22
ENSP00000363500 HS1 ENSOANP00000015588 OAUltra280 22
ENSP00000358851 HS1 ENSOANP00000011060 OAUltra305 23
ENSP00000358817 HS1 ENSOANP00000011057 OAUltra305 23
ENSP00000358814 HS1 ENSOANP00000009366 OAUltra305 23
ENSP00000358810 HS1 ENSOANP00000009368 OAUltra305 23
ENSP00000358807 HS1 ENSOANP00000009370 OAUltra305 23
ENSP00000330199 HS1 ENSOANP00000009371 OAUltra305 23
ENSP00000436656 HS1 ENSOANP00000009372 OAUltra305 23
ENSP00000340226 HS1 ENSOANP00000029049 OAUltra331 24
ENSP00000294818 HS1 ENSOANP00000008729 OAUltra331 24
ENSP00000356858 HS1 ENSOANP00000008728 OAUltra331 24
ENSP00000346827 HS1 ENSOANP00000008727 OAUltra331 24
ENSP00000356856 HS1 ENSOANP00000008725 OAUltra331 24
ENSP00000356853 HS1 ENSOANP00000008724 OAUltra331 24
ENSP00000271417 HS1 ENSOANP00000006135 OAUltra341 25
ENSP00000356846 HS1 ENSOANP00000006136 OAUltra341 25
ENSP00000271385 HS1 ENSOANP00000006137 OAUltra341 25
ENSP00000356840 HS1 ENSOANP00000006138 OAUltra341 25
ENSP00000359540 HS1 ENSOANP00000006143 OAUltra341 25
ENSP00000356828 HS1 ENSOANP00000006145 OAUltra341 25
ENSP00000352513 HS1 ENSOANP00000006147 OAUltra341 25
ENSP00000356825 HS1 ENSOANP00000006149 OAUltra341 25
ENSP00000271373 HS1 ENSOANP00000006151 OAUltra341 25
ENSP00000356814 HS1 ENSOANP00000006159 OAUltra341 25
ENSP00000441039 HS1 ENSOANP00000006160 OAUltra341 25
ENSP00000356807 HS1 ENSOANP00000006161 OAUltra341 25
ENSP00000271375 HS1 ENSOANP00000006162 OAUltra341 25
ENSP00000356795 HS1 ENSOANP00000006164 OAUltra341 25
ENSP00000356793 HS1 ENSOANP00000006165 OAUltra341 25
ENSP00000356791 HS1 ENSOANP00000001324 OAUltra341 25
ENSP00000356789 HS1 ENSOANP00000001325 OAUltra341 25
ENSP00000356785 HS1 ENSOANP00000001327 OAUltra341 25
ENSP00000356782 HS1 ENSOANP00000001333 OAUltra341 25
ENSP00000356780 HS1 ENSOANP00000001337 OAUltra341 25
ENSP00000236137 HS1 ENSOANP00000001339 OAUltra341 25
ENSP00000356770 HS1 ENSOANP00000031934 OAUltra341 25
ENSP00000263686 HS1 ENSOANP00000001357 OAUltra341 25
ENSP00000352276 HS1 ENSOANP00000001370 OAUltra341 25
ENSP00000356746 HS1 ENSOANP00000001373 OAUltra341 25
ENSP00000354560 HS1 ENSOANP00000001377 OAUltra341 25
ENSP00000408058 HS1 ENSOANP00000001381 OAUltra341 25
ENSP00000356737 HS1 ENSOANP00000030494 OAUltra341 25
ENSP00000239461 HS1 ENSOANP00000001382 OAUltra341 25
ENSP00000356733 HS1 ENSOANP00000001389 OAUltra341 25
ENSP00000356729 HS1 ENSOANP00000001391 OAUltra341 25
ENSP00000356716 HS1 ENSOANP00000001400 OAUltra341 25
ENSP00000037502 HS1 ENSOANP00000001403 OAUltra341 25
ENSP00000435933 HS1 ENSOANP00000001405 OAUltra341 25
ENSP00000354920 HS1 ENSOANP00000001410 OAUltra341 25
ENSP00000347457 HS1 ENSOANP00000001413 OAUltra341 25
ENSP00000356701 HS1 ENSOANP00000001415 OAUltra341 25
ENSP00000477484 HS1 ENSOANP00000026064 OAUltra341 25
ENSP00000356694 HS1 ENSOANP00000001421 OAUltra341 25
ENSP00000385470 HS1 ENSOANP00000001425 OAUltra341 25
ENSP00000281834 HS1 ENSOANP00000001426 OAUltra341 25
ENSP00000342026 HS1 ENSOANP00000001427 OAUltra341 25
ENSP00000356687 HS1 ENSOANP00000001428 OAUltra341 25
ENSP00000209884 HS1 ENSOANP00000001433 OAUltra341 25
ENSP00000348527 HS1 ENSOANP00000001434 OAUltra341 25
ENSP00000355086 HS1 ENSOANP00000001435 OAUltra341 25
ENSP00000356674 HS1 ENSOANP00000001437 OAUltra341 25
ENSP00000356671 HS1 ENSOANP00000001440 OAUltra341 25
ENSP00000356669 HS1 ENSOANP00000001442 OAUltra341 25
ENSP00000251507 HS1 ENSOANP00000001445 OAUltra341 25
ENSP00000356652 HS1 ENSOANP00000001451 OAUltra341 25
ENSP00000420714 HS1 ENSOANP00000001454 OAUltra341 25
ENSP00000239462 HS1 ENSOANP00000001457 OAUltra341 25
ENSP00000356641 HS1 ENSOANP00000001475 OAUltra341 25
ENSP00000356634 HS1 ENSOANP00000001480 OAUltra341 25
ENSP00000354536 HS1 ENSOANP00000001485 OAUltra341 25
ENSP00000354481 HS1 ENSOANP00000001490 OAUltra341 25
ENSP00000308339 HS1 ENSOANP00000001500 OAUltra341 25
ENSP00000356621 HS1 ENSOANP00000001502 OAUltra341 25
ENSP00000356607 HS1 ENSOANP00000001504 OAUltra341 25
ENSP00000356601 HS1 ENSOANP00000001505 OAUltra341 25
ENSP00000263733 HS1 ENSOANP00000001506 OAUltra341 25
ENSP00000356599 HS1 ENSOANP00000001507 OAUltra341 25
ENSP00000427562 HS1 ENSOANP00000001512 OAUltra341 25
ENSP00000356591 HS1 ENSOANP00000001515 OAUltra341 25
ENSP00000356590 HS1 ENSOANP00000001518 OAUltra341 25
ENSP00000356587 HS1 ENSOANP00000001521 OAUltra341 25
ENSP00000406052 HS1 ENSOANP00000001524 OAUltra341 25
ENSP00000354891 HS1 ENSOANP00000001527 OAUltra341 25
ENSP00000356584 HS1 ENSOANP00000001530 OAUltra341 25
ENSP00000356579 HS1 ENSOANP00000001531 OAUltra341 25
ENSP00000263726 HS1 ENSOANP00000001534 OAUltra341 25
ENSP00000356567 HS1 ENSOANP00000001536 OAUltra341 25
ENSP00000356562 HS1 ENSOANP00000001537 OAUltra341 25
ENSP00000258301 HS1 ENSOANP00000001538 OAUltra341 25
ENSP00000356545 HS1 ENSOANP00000001542 OAUltra341 25
ENSP00000398320 HS1 ENSOANP00000001548 OAUltra341 25
ENSP00000457748 HS1 ENSOANP00000001549 OAUltra341 25
ENSP00000356530 HS1 ENSOANP00000001554 OAUltra341 25
ENSP00000356529 HS1 ENSOANP00000001556 OAUltra341 25
ENSP00000356524 HS1 ENSOANP00000001565 OAUltra341 25
ENSP00000356520 HS1 ENSOANP00000001567 OAUltra341 25
ENSP00000397308 HS1 ENSOANP00000001571 OAUltra341 25
ENSP00000258341 HS1 ENSOANP00000001573 OAUltra341 25
ENSP00000287713 HS1 ENSOANP00000001577 OAUltra341 25
ENSP00000425133 HS1 ENSOANP00000001580 OAUltra341 25
ENSP00000356505 HS1 ENSOANP00000001586 OAUltra341 25
ENSP00000294742 HS1 ENSOANP00000001589 OAUltra341 25
ENSP00000310622 HS1 ENSOANP00000001591 OAUltra341 25
ENSP00000355299 HS1 ENSOANP00000001595 OAUltra341 25
ENSP00000235307 HS1 ENSOANP00000001599 OAUltra341 25
ENSP00000318147 HS1 ENSOANP00000001600 OAUltra341 25
ENSP00000356481 HS1 ENSOANP00000001602 OAUltra341 25
ENSP00000356480 HS1 ENSOANP00000001604 OAUltra341 25
ENSP00000356476 HS1 ENSOANP00000001610 OAUltra341 25
ENSP00000356471 HS1 ENSOANP00000001614 OAUltra341 25
ENSP00000356468 HS1 ENSOANP00000026009 OAUltra341 25
ENSP00000271588 HS1 ENSOANP00000001619 OAUltra341 25
ENSP00000399679 HS1 ENSOANP00000001622 OAUltra341 25
ENSP00000356448 HS1 ENSOANP00000001630 OAUltra341 25
ENSP00000287859 HS1 ENSOANP00000001634 OAUltra341 25
ENSP00000375855 HS1 ENSOANP00000001637 OAUltra341 25
ENSP00000356438 HS1 ENSOANP00000001638 OAUltra341 25
ENSP00000356436 HS1 ENSOANP00000001642 OAUltra341 25
ENSP00000356432 HS1 ENSOANP00000030090 OAUltra341 25
ENSP00000356430 HS1 ENSOANP00000004691 OAUltra341 25
ENSP00000375853 HS1 ENSOANP00000004692 OAUltra341 25
ENSP00000356420 HS1 ENSOANP00000004696 OAUltra341 25
ENSP00000383752 HS1 ENSOANP00000004698 OAUltra341 25
ENSP00000356410 HS1 ENSOANP00000004700 OAUltra341 25
ENSP00000356405 HS1 ENSOANP00000004702 OAUltra341 25
ENSP00000356404 HS1 ENSOANP00000004703 OAUltra341 25
ENSP00000479773 HS1 ENSOANP00000013041 OAUltra388 26
ENSP00000429775 HS1 ENSOANP00000013042 OAUltra388 26
ENSP00000361554 HS1 ENSOANP00000013044 OAUltra388 26
ENSP00000361548 HS1 ENSOANP00000013046 OAUltra388 26
ENSP00000308450 HS1 ENSOANP00000013047 OAUltra388 26
ENSP00000477602 HS1 ENSOANP00000013049 OAUltra388 26
ENSP00000290663 HS1 ENSOANP00000013051 OAUltra388 26
ENSP00000457168 HS1 ENSOANP00000013056 OAUltra388 26
ENSP00000353030 HS1 ENSOANP00000015083 OAUltra388 26
ENSP00000355566 HS1 ENSOANP00000001922 OAUltra461 27
ENSP00000386226 HS1 ENSOANP00000001923 OAUltra461 27
ENSP00000264183 HS1 ENSOANP00000001930 OAUltra461 27
ENSP00000282841 HS1 ENSOANP00000001932 OAUltra461 27
ENSP00000439170 HS1 ENSOANP00000001934 OAUltra461 27
ENSP00000355559 HS1 ENSOANP00000001935 OAUltra461 27
ENSP00000374443 HS1 ENSOANP00000001939 OAUltra461 27
ENSP00000355551 HS1 ENSOANP00000001943 OAUltra461 27
ENSP00000346635 HS1 ENSOANP00000031097 OAUltra461 27
ENSP00000271064 HS1 ENSOANP00000019569 OAUltra467 28
ENSP00000362810 HS1 ENSOANP00000019566 OAUltra467 28
ENSP00000362807 HS1 ENSOANP00000019562 OAUltra467 28
ENSP00000362776 HS1 ENSOANP00000019559 OAUltra467 28
ENSP00000362762 HS1 ENSOANP00000019556 OAUltra467 28
ENSP00000353670 HS1 ENSOANP00000019555 OAUltra467 28
ENSP00000344909 HS1 ENSOANP00000019553 OAUltra467 28
ENSP00000313829 HS1 ENSOANP00000019551 OAUltra467 28
ENSP00000338165 HS1 ENSOANP00000006095 OAUltra467 28
ENSP00000362728 HS1 ENSOANP00000006094 OAUltra467 28
ENSP00000362712 HS1 ENSOANP00000006089 OAUltra467 28
ENSP00000413017 HS1 ENSOANP00000006086 OAUltra467 28
ENSP00000312995 HS1 ENSOANP00000003309 OAUltra472 29
ENSP00000362306 HS1 ENSOANP00000003307 OAUltra472 29
ENSP00000207457 HS1 ENSOANP00000003290 OAUltra472 29
ENSP00000362273 HS1 ENSOANP00000003287 OAUltra472 29
ENSP00000480332 HS1 ENSOANP00000003284 OAUltra472 29
ENSP00000433825 HS1 ENSOANP00000003281 OAUltra472 29
ENSP00000403476 HS1 ENSOANP00000003278 OAUltra472 29
ENSP00000270824 HS1 ENSOANP00000003277 OAUltra472 29
ENSP00000362222 HS1 ENSOANP00000003274 OAUltra472 29
ENSP00000319341 HS1 ENSOANP00000003273 OAUltra472 29
ENSP00000349052 HS1 ENSOANP00000003270 OAUltra472 29
ENSP00000362208 HS1 ENSOANP00000003269 OAUltra472 29
ENSP00000362195 HS1 ENSOANP00000003268 OAUltra472 29
ENSP00000362183 HS1 ENSOANP00000003267 OAUltra472 29
ENSP00000362179 HS1 ENSOANP00000003265 OAUltra472 29
ENSP00000362166 HS1 ENSOANP00000003262 OAUltra472 29
ENSP00000296218 HS1 ENSOANP00000003261 OAUltra472 29
ENSP00000362153 HS1 ENSOANP00000003260 OAUltra472 29
ENSP00000383846 HS1 ENSOANP00000003258 OAUltra472 29
ENSP00000350704 HS1 ENSOANP00000003256 OAUltra472 29
ENSP00000316121 HS1 ENSOANP00000003254 OAUltra472 29
ENSP00000397746 HS1 ENSOANP00000003252 OAUltra472 29
ENSP00000362136 HS1 ENSOANP00000003249 OAUltra472 29
ENSP00000362135 HS1 ENSOANP00000003248 OAUltra472 29
ENSP00000362127 HS1 ENSOANP00000003246 OAUltra472 29
ENSP00000362114 HS1 ENSOANP00000003241 OAUltra472 29
ENSP00000362110 HS1 ENSOANP00000003919 OAUltra472 29
ENSP00000362107 HS1 ENSOANP00000003920 OAUltra472 29
ENSP00000362105 HS1 ENSOANP00000003921 OAUltra472 29
ENSP00000362092 HS1 ENSOANP00000003927 OAUltra472 29
ENSP00000380702 HS1 ENSOANP00000028878 OAUltra472 29
ENSP00000406846 HS1 ENSOANP00000003930 OAUltra472 29
ENSP00000362081 HS1 ENSOANP00000003931 OAUltra472 29
ENSP00000392678 HS1 ENSOANP00000003928 OAUltra472 29
ENSP00000359837 HS1 ENSOANP00000024834 OAUltra486 30
ENSP00000350009 HS1 ENSOANP00000008100 OAUltra486 30
ENSP00000393675 HS1 ENSOANP00000008102 OAUltra486 30
ENSP00000333938 HS1 ENSOANP00000015512 OAUltra486 30
ENSP00000359803 HS1 ENSOANP00000015509 OAUltra486 30
ENSP00000359799 HS1 ENSOANP00000015506 OAUltra486 30
ENSP00000343001 HS1 ENSOANP00000020716 OAUltra490 31
ENSP00000366284 HS1 ENSOANP00000004459 OAUltra490 31
ENSP00000270776 HS1 ENSOANP00000004458 OAUltra490 31
ENSP00000383692 HS1 ENSOANP00000004457 OAUltra490 31
ENSP00000366248 HS1 ENSOANP00000004456 OAUltra490 31
ENSP00000366237 HS1 ENSOANP00000004455 OAUltra490 31
ENSP00000349016 HS1 ENSOANP00000009327 OAUltra490 31
ENSP00000366221 HS1 ENSOANP00000009328 OAUltra490 31
ENSP00000240185 HS1 ENSOANP00000021031 OAUltra490 31
ENSP00000383690 HS1 ENSOANP00000021032 OAUltra490 31
ENSP00000366156 HS1 ENSOANP00000031460 OAUltra490 31
ENSP00000366135 HS1 ENSOANP00000021033 OAUltra490 31
ENSP00000354558 HS1 ENSOANP00000027148 OAUltra490 31
ENSP00000366015 HS1 ENSOANP00000021040 OAUltra490 31
ENSP00000294484 HS1 ENSOANP00000023046 OAUltra490 31
ENSP00000473839 HS1 ENSOANP00000005068 OAUltra496 32
ENSP00000287474 HS1 ENSOANP00000033076 OAUltra496 32
ENSP00000359172 HS1 ENSOANP00000025008 OAUltra496 32
ENSP00000359171 HS1 ENSOANP00000019099 OAUltra496 32
ENSP00000287482 HS1 ENSOANP00000019098 OAUltra496 32
ENSP00000359160 HS1 ENSOANP00000019096 OAUltra496 32
ENSP00000359151 HS1 ENSOANP00000019095 OAUltra496 32
ENSP00000260563 HS1 ENSOANP00000019092 OAUltra496 32
ENSP00000362688 HS1 ENSOANP00000001912 OAUltra533 33
ENSP00000362684 HS1 ENSOANP00000001909 OAUltra533 33
ENSP00000328213 HS1 ENSOANP00000001906 OAUltra533 33
ENSP00000362649 HS1 ENSOANP00000001904 OAUltra533 33
ENSP00000344816 HS1 ENSOANP00000001903 OAUltra533 33
ENSP00000455300 HS1 ENSOANP00000001896 OAUltra533 33
ENSP00000417677 HS1 ENSOANP00000001895 OAUltra533 33
ENSP00000362592 HS1 ENSOANP00000001894 OAUltra533 33
ENSP00000383851 HS1 ENSOANP00000025504 OAUltra533 33
ENSP00000362570 HS1 ENSOANP00000009346 OAUltra533 33
ENSP00000362566 HS1 ENSOANP00000009347 OAUltra533 33
ENSP00000362562 HS1 ENSOANP00000009348 OAUltra533 33
ENSP00000362555 HS1 ENSOANP00000009351 OAUltra533 33
ENSP00000346921 HS1 ENSOANP00000009354 OAUltra533 33
ENSP00000362540 HS1 ENSOANP00000005048 OAUltra533 33
ENSP00000358799 HS1 ENSOANP00000006378 OAUltra543 34
ENSP00000358794 HS1 ENSOANP00000006376 OAUltra543 34
ENSP00000256644 HS1 ENSOANP00000006371 OAUltra543 34
ENSP00000271331 HS1 ENSOANP00000006372 OAUltra543 34
ENSP00000358786 HS1 ENSOANP00000006362 OAUltra543 34
ENSP00000319591 HS1 ENSOANP00000006360 OAUltra543 34
ENSP00000419005 HS1 ENSOANP00000013470 OAUltra67 35
ENSP00000355986 HS1 ENSOANP00000013471 OAUltra67 35
ENSP00000355979 HS1 ENSOANP00000013473 OAUltra67 35
ENSP00000438468 HS1 ENSOANP00000013474 OAUltra67 35
ENSP00000271751 HS1 ENSOANP00000013478 OAUltra67 35
ENSP00000413929 HS1 ENSOANP00000013482 OAUltra67 35
ENSP00000261464 HS1 ENSOANP00000013484 OAUltra67 35
ENSP00000355969 HS1 ENSOANP00000013486 OAUltra67 35
ENSP00000355968 HS1 ENSOANP00000013487 OAUltra67 35
ENSP00000355966 HS1 ENSOANP00000013488 OAUltra67 35
ENSP00000355964 HS1 ENSOANP00000013490 OAUltra67 35
ENSP00000355961 HS1 ENSOANP00000013494 OAUltra67 35
ENSP00000355958 HS1 ENSOANP00000013502 OAUltra67 35
ENSP00000261461 HS1 ENSOANP00000013510 OAUltra67 35
ENSP00000438863 HS1 ENSOANP00000013516 OAUltra67 35
ENSP00000355955 HS1 ENSOANP00000013519 OAUltra67 35
ENSP00000355954 HS1 ENSOANP00000013525 OAUltra67 35
ENSP00000243440 HS1 ENSOANP00000013527 OAUltra67 35
ENSP00000355944 HS1 ENSOANP00000013529 OAUltra67 35
ENSP00000431376 HS1 ENSOANP00000013531 OAUltra67 35
ENSP00000355938 HS1 ENSOANP00000013533 OAUltra67 35
ENSP00000428324 HS1 ENSOANP00000013536 OAUltra67 35
ENSP00000355929 HS1 ENSOANP00000013542 OAUltra67 35
ENSP00000355927 HS1 ENSOANP00000013545 OAUltra67 35
ENSP00000355925 HS1 ENSOANP00000013549 OAUltra67 35
ENSP00000355924 HS1 ENSOANP00000013557 OAUltra67 35
ENSP00000355923 HS1 ENSOANP00000013563 OAUltra67 35
ENSP00000355922 HS1 ENSOANP00000013564 OAUltra67 35
ENSP00000394033 HS1 ENSOANP00000013574 OAUltra67 35
ENSP00000259154 HS1 ENSOANP00000013580 OAUltra67 35
ENSP00000355910 HS1 ENSOANP00000031560 OAUltra67 35
ENSP00000355904 HS1 ENSOANP00000013607 OAUltra67 35
ENSP00000355902 HS1 ENSOANP00000013611 OAUltra67 35
ENSP00000355900 HS1 ENSOANP00000013613 OAUltra67 35
ENSP00000355899 HS1 ENSOANP00000013618 OAUltra67 35
ENSP00000355896 HS1 ENSOANP00000013619 OAUltra67 35
ENSP00000355895 HS1 ENSOANP00000013621 OAUltra67 35
ENSP00000355893 HS1 ENSOANP00000013622 OAUltra67 35
ENSP00000355890 HS1 ENSOANP00000013626 OAUltra67 35
ENSP00000446828 HS1 ENSOANP00000002256 OAUltra67 35
ENSP00000355889 HS1 ENSOANP00000002258 OAUltra67 35
ENSP00000351832 HS1 ENSOANP00000002262 OAUltra67 35
ENSP00000483424 HS1 ENSOANP00000002264 OAUltra67 35
ENSP00000294889 HS1 ENSOANP00000002268 OAUltra67 35
ENSP00000355880 HS1 ENSOANP00000002269 OAUltra67 35
ENSP00000355870 HS1 ENSOANP00000002274 OAUltra67 35
ENSP00000355866 HS1 ENSOANP00000002276 OAUltra67 35
ENSP00000342118 HS1 ENSOANP00000002277 OAUltra67 35
ENSP00000327072 HS1 ENSOANP00000002279 OAUltra67 35
ENSP00000340900 HS1 ENSOANP00000002281 OAUltra67 35
ENSP00000339161 HS1 ENSOANP00000002284 OAUltra67 35
ENSP00000343742 HS1 ENSOANP00000002285 OAUltra67 35
ENSP00000414451 HS1 ENSOANP00000025075 OAUltra67 35
ENSP00000284476 HS1 ENSOANP00000002286 OAUltra67 35
ENSP00000355846 HS1 ENSOANP00000002290 OAUltra67 35
ENSP00000355843 HS1 ENSOANP00000002291 OAUltra67 35
ENSP00000355840 HS1 ENSOANP00000002293 OAUltra67 35
ENSP00000355837 HS1 ENSOANP00000002295 OAUltra67 35
ENSP00000341957 HS1 ENSOANP00000002308 OAUltra67 35
ENSP00000355827 HS1 ENSOANP00000002310 OAUltra67 35
ENSP00000316476 HS1 ENSOANP00000002312 OAUltra67 35
ENSP00000281701 HS1 ENSOANP00000002314 OAUltra67 35
ENSP00000420443 HS1 ENSOANP00000002315 OAUltra67 35
ENSP00000408108 HS1 ENSOANP00000002317 OAUltra67 35
ENSP00000392061 HS1 ENSOANP00000002323 OAUltra67 35
ENSP00000339883 HS1 ENSOANP00000025062 OAUltra67 35
ENSP00000355809 HS1 ENSOANP00000002337 OAUltra67 35
ENSP00000305230 HS1 ENSOANP00000002338 OAUltra67 35
ENSP00000272167 HS1 ENSOANP00000002340 OAUltra67 35
ENSP00000355800 HS1 ENSOANP00000002346 OAUltra67 35
ENSP00000272134 HS1 ENSOANP00000002350 OAUltra67 35
ENSP00000272091 HS1 ENSOANP00000002355 OAUltra67 35
ENSP00000355778 HS1 ENSOANP00000002357 OAUltra67 35
ENSP00000355777 HS1 ENSOANP00000002358 OAUltra67 35
ENSP00000442439 HS1 ENSOANP00000002362 OAUltra67 35
ENSP00000355773 HS1 ENSOANP00000002365 OAUltra67 35
ENSP00000355759 HS1 ENSOANP00000002367 OAUltra67 35
ENSP00000272117 HS1 ENSOANP00000016234 OAUltra67 35
ENSP00000355746 HS1 ENSOANP00000016238 OAUltra67 35
ENSP00000355739 HS1 ENSOANP00000016237 OAUltra67 35
ENSP00000335341 HS1 ENSOANP00000016244 OAUltra67 35
ENSP00000355533 HS1 ENSOANP00000016315 OAUltra67 36
ENSP00000255380 HS1 ENSOANP00000016314 OAUltra67 36
ENSP00000318884 HS1 ENSOANP00000016311 OAUltra67 36
ENSP00000318650 HS1 ENSOANP00000016310 OAUltra67 36
ENSP00000355523 HS1 ENSOANP00000016308 OAUltra67 36
ENSP00000355518 HS1 ENSOANP00000016303 OAUltra67 36
ENSP00000355517 HS1 ENSOANP00000016301 OAUltra67 36
ENSP00000355510 HS1 ENSOANP00000016296 OAUltra67 36
ENSP00000414188 HS1 ENSOANP00000016293 OAUltra67 36
ENSP00000355500 HS1 ENSOANP00000016291 OAUltra67 36
ENSP00000355499 HS1 ENSOANP00000016287 OAUltra67 36
ENSP00000263826 HS1 ENSOANP00000016278 OAUltra67 36
ENSP00000351539 HS1 ENSOANP00000016274 OAUltra67 36
ENSP00000311218 HS1 ENSOANP00000016273 OAUltra67 36
ENSP00000355493 HS1 ENSOANP00000025051 OAUltra67 36
ENSP00000355492 HS1 ENSOANP00000025052 OAUltra67 36
ENSP00000306528 HS1 ENSOANP00000016270 OAUltra67 36
ENSP00000355486 HS1 ENSOANP00000016266 OAUltra67 36
ENSP00000482621 HS1 ENSOANP00000016264 OAUltra67 36
ENSP00000385545 HS1 ENSOANP00000016261 OAUltra67 36
ENSP00000419184 HS1 ENSOANP00000025056 OAUltra67 36
ENSP00000355471 HS1 ENSOANP00000016260 OAUltra67 36
ENSP00000355470 HS1 ENSOANP00000016256 OAUltra67 36
ENSP00000355467 HS1 ENSOANP00000016254 OAUltra67 36
ENSP00000355464 HS1 ENSOANP00000016251 OAUltra67 36
ENSP00000365166 HS1 ENSOANP00000024101 OAUltra83 37
ENSP00000417748 HS1 ENSOANP00000019118 OAUltra83 37
ENSP00000341963 HS1 ENSOANP00000019117 OAUltra83 37
ENSP00000364912 HS1 ENSOANP00000006611 OAUltra83 37
ENSP00000332771 HS1 ENSOANP00000006612 OAUltra83 37
ENSP00000364814 HS1 ENSOANP00000006616 OAUltra83 37
ENSP00000367239 HS10 ENSOANP00000007025 OA15 38
ENSP00000298943 HS10 ENSOANP00000007026 OA15 38
ENSP00000355308 HS10 ENSOANP00000002222 OA15 38
ENSP00000366746 HS10 ENSOANP00000009092 OA15 38
ENSP00000366715 HS10 ENSOANP00000009089 OA15 38
ENSP00000455897 HS10 ENSOANP00000009086 OA15 38
ENSP00000366586 HS10 ENSOANP00000009085 OA15 38
ENSP00000320025 HS10 ENSOANP00000009080 OA15 38
ENSP00000366519 HS10 ENSOANP00000009078 OA15 38
ENSP00000366487 HS10 ENSOANP00000009076 OA15 38
ENSP00000366460 HS10 ENSOANP00000009075 OA15 38
ENSP00000366364 HS10 ENSOANP00000009073 OA15 38
ENSP00000410041 HS10 ENSOANP00000009070 OA15 38
ENSP00000366258 HS10 ENSOANP00000009068 OA15 38
ENSP00000366179 HS10 ENSOANP00000009067 OA15 38
ENSP00000473391 HS10 ENSOANP00000009061 OA15 38
ENSP00000365811 HS10 ENSOANP00000009065 OA15 38
ENSP00000365757 HS10 ENSOANP00000009063 OA15 38
ENSP00000298032 HS10 ENSOANP00000009058 OA15 38
ENSP00000365693 HS10 ENSOANP00000009057 OA15 38
ENSP00000365683 HS10 ENSOANP00000009056 OA15 38
ENSP00000367462 HS10 ENSOANP00000007012 OA15 39
ENSP00000367407 HS10 ENSOANP00000007017 OA15 39
ENSP00000367356 HS10 ENSOANP00000007019 OA15 39
ENSP00000367316 HS10 ENSOANP00000007021 OA15 39
ENSP00000277632 HS10 ENSOANP00000007022 OA15 39
ENSP00000339521 HS10 ENSOANP00000007027 OA15 39
ENSP00000367064 HS10 ENSOANP00000011110 OA15 39
ENSP00000396259 HS10 ENSOANP00000021007 OA17 40
ENSP00000359292 HS10 ENSOANP00000011668 OA17 40
ENSP00000210633 HS10 ENSOANP00000011666 OA17 40
ENSP00000359262 HS10 ENSOANP00000011662 OA17 40
ENSP00000309595 HS10 ENSOANP00000011663 OA17 40
ENSP00000359243 HS10 ENSOANP00000011661 OA17 40
ENSP00000359219 HS10 ENSOANP00000011659 OA17 40
ENSP00000359215 HS10 ENSOANP00000011648 OA17 40
ENSP00000359206 HS10 ENSOANP00000011645 OA17 40
ENSP00000299206 HS10 ENSOANP00000011643 OA17 40
ENSP00000359170 HS10 ENSOANP00000011641 OA17 40
ENSP00000359149 HS10 ENSOANP00000011639 OA17 40
ENSP00000359050 HS10 ENSOANP00000012476 OA17 40
ENSP00000392466 HS10 ENSOANP00000012472 OA17 40
ENSP00000278070 HS10 ENSOANP00000012470 OA17 40
ENSP00000385410 HS10 ENSOANP00000012469 OA17 40
ENSP00000359022 HS10 ENSOANP00000033161 OA17 40
ENSP00000359019 HS10 ENSOANP00000012465 OA17 40
ENSP00000359000 HS10 ENSOANP00000012459 OA17 40
ENSP00000358983 HS10 ENSOANP00000031380 OA17 40
ENSP00000484285 HS10 ENSOANP00000032174 OA3 41
ENSP00000362993 HS10 ENSOANP00000020891 OA3 41
ENSP00000362987 HS10 ENSOANP00000023703 OA3 41
ENSP00000483510 HS10 ENSOANP00000023699 OA3 41
ENSP00000378757 HS10 ENSOANP00000008547 OA3 41
ENSP00000263102 HS10 ENSOANP00000020639 OA3 41
ENSP00000280772 HS10 ENSOANP00000020641 OA3 41
ENSP00000481503 HS10 ENSOANP00000006989 OA3 41
ENSP00000338671 HS10 ENSOANP00000006990 OA3 41
ENSP00000425286 HS10 ENSOANP00000006997 OA3 41
ENSP00000328698 HS10 ENSOANP00000027668 OA3 41
ENSP00000279873 HS10 ENSOANP00000024022 OA3 41
ENSP00000362894 HS10 ENSOANP00000024023 OA3 41
ENSP00000387091 HS10 ENSOANP00000024025 OA3 41
ENSP00000362888 HS10 ENSOANP00000024026 OA3 41
ENSP00000277746 HS10 ENSOANP00000024027 OA3 41
ENSP00000382204 HS10 ENSOANP00000024031 OA3 41
ENSP00000362863 HS10 ENSOANP00000030218 OA3 41
ENSP00000389714 HS10 ENSOANP00000030150 OA3 41
ENSP00000355187 HS10 ENSOANP00000008953 OA3 41
ENSP00000361287 HS10 ENSOANP00000002655 OA3 42
ENSP00000482445 HS10 ENSOANP00000017210 OA3 42
ENSP00000361231 HS10 ENSOANP00000017211 OA3 42
ENSP00000345295 HS10 ENSOANP00000017212 OA3 42
ENSP00000330148 HS10 ENSOANP00000023292 OA3 42
ENSP00000360998 HS10 ENSOANP00000020641 OA3 42
ENSP00000360689 HS10 ENSOANP00000031446 OA3 42
ENSP00000362010 HS10 ENSOANP00000016920 OA3 43
ENSP00000211998 HS10 ENSOANP00000016509 OA3 43
ENSP00000347408 HS10 ENSOANP00000016511 OA3 43
ENSP00000286621 HS10 ENSOANP00000016513 OA3 43
ENSP00000287239 HS10 ENSOANP00000009404 OA3 43
ENSP00000340609 HS10 ENSOANP00000009406 OA3 43
ENSP00000361775 HS10 ENSOANP00000009407 OA3 43
ENSP00000361635 HS10 ENSOANP00000009409 OA3 43
ENSP00000361616 HS10 ENSOANP00000009412 OA3 43
ENSP00000334474 HS10 ENSOANP00000008227 OA3 43
ENSP00000225174 HS10 ENSOANP00000008225 OA3 43
ENSP00000381745 HS10 ENSOANP00000001796 OA3 44
ENSP00000362144 HS10 ENSOANP00000001794 OA3 44
ENSP00000333900 HS10 ENSOANP00000001793 OA3 44
ENSP00000362123 HS10 ENSOANP00000001790 OA3 44
ENSP00000378353 HS10 ENSOANP00000001788 OA3 44
ENSP00000349874 HS10 ENSOANP00000001786 OA3 44
ENSP00000401566 HS10 ENSOANP00000001782 OA3 44
ENSP00000242505 HS10 ENSOANP00000001777 OA3 44
ENSP00000362041 HS10 ENSOANP00000001774 OA3 44
ENSP00000462716 HS10 ENSOANP00000016920 OA3 45
ENSP00000462269 HS10 ENSOANP00000024242 OA3 45
ENSP00000363317 HS10 ENSOANP00000019158 OA3 45
ENSP00000378974 HS10 ENSOANP00000032525 OA3 45
ENSP00000412461 HS10 ENSOANP00000031753 OA3 45
ENSP00000320563 HS10 ENSOANP00000030805 OA3 45
ENSP00000354829 HS10 ENSOANP00000009407 OA3 45
ENSP00000484703 HS10 ENSOANP00000010013 OA3 45
ENSP00000342828 HS10 ENSOANP00000012764 OA5 46
ENSP00000359526 HS10 ENSOANP00000012765 OA5 46
ENSP00000359520 HS10 ENSOANP00000021892 OA5 46
ENSP00000359243 HS10 ENSOANP00000016764 OA5 46
ENSP00000359215 HS10 ENSOANP00000001122 OA5 46
ENSP00000299206 HS10 ENSOANP00000001085 OA5 46
ENSP00000020673 HS10 ENSOANP00000009468 OA5 46
ENSP00000298375 HS10 ENSOANP00000024343 OAContig13 47
ENSP00000369784 HS10 ENSOANP00000032311 OAContig13 47
ENSP00000347134 HS10 ENSOANP00000024330 OAContig13 47
ENSP00000369689 HS10 ENSOANP00000024340 OAContig13 47
ENSP00000350331 HS10 ENSOANP00000024337 OAContig13 47
ENSP00000328426 HS10 ENSOANP00000024335 OAContig13 47
ENSP00000369538 HS10 ENSOANP00000024334 OAContig13 47
ENSP00000369436 HS10 ENSOANP00000025031 OAContig13 47
ENSP00000369335 HS10 ENSOANP00000024332 OAContig13 47
ENSP00000380421 HS10 ENSOANP00000032414 OAContig13 47
ENSP00000369293 HS10 ENSOANP00000024326 OAContig13 47
ENSP00000369218 HS10 ENSOANP00000024322 OAContig13 47
ENSP00000443319 HS10 ENSOANP00000024321 OAContig13 47
ENSP00000263125 HS10 ENSOANP00000024315 OAContig13 47
ENSP00000355109 HS10 ENSOANP00000024310 OAContig13 47
ENSP00000380333 HS10 ENSOANP00000024301 OAContig13 47
ENSP00000368881 HS10 ENSOANP00000024300 OAContig13 47
ENSP00000349142 HS10 ENSOANP00000024299 OAContig13 47
ENSP00000340271 HS10 ENSOANP00000024297 OAContig13 47
ENSP00000368632 HS10 ENSOANP00000024296 OAContig13 47
ENSP00000443926 HS10 ENSOANP00000024285 OAContig13 47
ENSP00000368539 HS10 ENSOANP00000024274 OAContig13 47
ENSP00000368517 HS10 ENSOANP00000024271 OAContig13 47
ENSP00000277570 HS10 ENSOANP00000024267 OAContig13 47
ENSP00000348708 HS10 ENSOANP00000024264 OAContig13 47
ENSP00000263035 HS10 ENSOANP00000024262 OAContig13 47
ENSP00000298428 HS10 ENSOANP00000024260 OAContig13 47
ENSP00000368219 HS10 ENSOANP00000024258 OAContig13 47
ENSP00000281141 HS10 ENSOANP00000024257 OAContig13 47
ENSP00000478874 HS10 ENSOANP00000024252 OAContig13 47
ENSP00000368102 HS10 ENSOANP00000024249 OAContig13 47
ENSP00000368022 HS10 ENSOANP00000024243 OAContig13 47
ENSP00000367952 HS10 ENSOANP00000024239 OAContig13 47
ENSP00000263038 HS10 ENSOANP00000024237 OAContig13 47
ENSP00000367893 HS10 ENSOANP00000024230 OAContig13 47
ENSP00000345773 HS10 ENSOANP00000024236 OAContig13 47
ENSP00000367835 HS10 ENSOANP00000031239 OAContig13 47
ENSP00000350032 HS10 ENSOANP00000024228 OAContig13 47
ENSP00000181796 HS10 ENSOANP00000024225 OAContig13 47
ENSP00000419395 HS10 ENSOANP00000024222 OAContig13 47
ENSP00000367623 HS10 ENSOANP00000025044 OAContig13 47
ENSP00000346997 HS10 ENSOANP00000024217 OAContig13 47
ENSP00000367527 HS10 ENSOANP00000024215 OAContig13 47
ENSP00000384334 HS10 ENSOANP00000024214 OAContig13 47
ENSP00000260723 HS10 ENSOANP00000030212 OAUltra103 48
ENSP00000376547 HS10 ENSOANP00000012526 OAUltra103 48
ENSP00000342210 HS10 ENSOANP00000003165 OAUltra103 48
ENSP00000419126 HS10 ENSOANP00000003164 OAUltra103 48
ENSP00000384653 HS10 ENSOANP00000003163 OAUltra103 48
ENSP00000357881 HS10 ENSOANP00000003162 OAUltra103 48
ENSP00000360689 HS10 ENSOANP00000000439 OAUltra110 49
ENSP00000265990 HS10 ENSOANP00000024779 OAUltra110 49
ENSP00000482128 HS10 ENSOANP00000024780 OAUltra110 49
ENSP00000351813 HS10 ENSOANP00000024783 OAUltra110 49
ENSP00000265986 HS10 ENSOANP00000024786 OAUltra110 49
ENSP00000260731 HS10 ENSOANP00000029737 OAUltra110 49
ENSP00000260762 HS10 ENSOANP00000024787 OAUltra110 49
ENSP00000285949 HS10 ENSOANP00000024789 OAUltra110 49
ENSP00000406157 HS10 ENSOANP00000013036 OAUltra12 50
ENSP00000339017 HS10 ENSOANP00000013038 OAUltra12 50
ENSP00000361021 HS10 ENSOANP00000013040 OAUltra12 50
ENSP00000332530 HS10 ENSOANP00000030569 OAUltra12 50
ENSP00000361007 HS10 ENSOANP00000000750 OAUltra12 50
ENSP00000360998 HS10 ENSOANP00000000740 OAUltra12 50
ENSP00000360995 HS10 ENSOANP00000000738 OAUltra12 50
ENSP00000224784 HS10 ENSOANP00000000736 OAUltra12 50
ENSP00000484770 HS10 ENSOANP00000011762 OAUltra12 50
ENSP00000360855 HS10 ENSOANP00000031996 OAUltra12 50
ENSP00000302108 HS10 ENSOANP00000001166 OAUltra12 50
ENSP00000360793 HS10 ENSOANP00000026872 OAUltra12 50
ENSP00000360762 HS10 ENSOANP00000019010 OAUltra12 50
ENSP00000445704 HS10 ENSOANP00000019006 OAUltra12 50
ENSP00000401023 HS10 ENSOANP00000019005 OAUltra12 50
ENSP00000238994 HS10 ENSOANP00000011198 OAUltra12 50
ENSP00000358081 HS10 ENSOANP00000005165 OAUltra236 51
ENSP00000358071 HS10 ENSOANP00000005160 OAUltra236 51
ENSP00000381302 HS10 ENSOANP00000005159 OAUltra236 51
ENSP00000410294 HS10 ENSOANP00000005151 OAUltra236 51
ENSP00000334280 HS10 ENSOANP00000012137 OAUltra236 51
ENSP00000376547 HS10 ENSOANP00000004922 OAUltra236 51
ENSP00000360138 HS10 ENSOANP00000021166 OAUltra248 52
ENSP00000266058 HS10 ENSOANP00000029846 OAUltra248 52
ENSP00000473567 HS10 ENSOANP00000010468 OAUltra248 52
ENSP00000446184 HS10 ENSOANP00000010469 OAUltra248 52
ENSP00000359991 HS10 ENSOANP00000010473 OAUltra248 52
ENSP00000359939 HS10 ENSOANP00000010474 OAUltra248 52
ENSP00000358918 HS10 ENSOANP00000002651 OAUltra272 53
ENSP00000302120 HS10 ENSOANP00000002650 OAUltra272 53
ENSP00000260746 HS10 ENSOANP00000002648 OAUltra272 53
ENSP00000358909 HS10 ENSOANP00000002645 OAUltra272 53
ENSP00000414721 HS10 ENSOANP00000002641 OAUltra272 53
ENSP00000342331 HS10 ENSOANP00000002639 OAUltra272 53
ENSP00000358894 HS10 ENSOANP00000002633 OAUltra272 53
ENSP00000383960 HS10 ENSOANP00000002631 OAUltra272 53
ENSP00000358862 HS10 ENSOANP00000002627 OAUltra272 53
ENSP00000358854 HS10 ENSOANP00000002624 OAUltra272 53
ENSP00000358840 HS10 ENSOANP00000025592 OAUltra272 53
ENSP00000358812 HS10 ENSOANP00000002619 OAUltra272 53
ENSP00000260743 HS10 ENSOANP00000002618 OAUltra272 53
ENSP00000358795 HS10 ENSOANP00000030286 OAUltra272 53
ENSP00000358789 HS10 ENSOANP00000002611 OAUltra272 53
ENSP00000224950 HS10 ENSOANP00000002609 OAUltra272 53
ENSP00000358770 HS10 ENSOANP00000025588 OAUltra272 53
ENSP00000340937 HS10 ENSOANP00000002603 OAUltra272 53
ENSP00000358742 HS10 ENSOANP00000002589 OAUltra272 53
ENSP00000349568 HS10 ENSOANP00000002588 OAUltra272 53
ENSP00000358727 HS10 ENSOANP00000002579 OAUltra272 53
ENSP00000337178 HS10 ENSOANP00000002575 OAUltra272 53
ENSP00000358718 HS10 ENSOANP00000002571 OAUltra272 53
ENSP00000358715 HS10 ENSOANP00000002567 OAUltra272 53
ENSP00000421566 HS10 ENSOANP00000002559 OAUltra272 53
ENSP00000348381 HS10 ENSOANP00000002555 OAUltra272 53
ENSP00000331152 HS10 ENSOANP00000002554 OAUltra272 53
ENSP00000358616 HS10 ENSOANP00000002552 OAUltra272 53
ENSP00000358596 HS10 ENSOANP00000002550 OAUltra272 53
ENSP00000354720 HS10 ENSOANP00000002549 OAUltra272 53
ENSP00000358532 HS10 ENSOANP00000002548 OAUltra272 53
ENSP00000280154 HS10 ENSOANP00000002546 OAUltra272 53
ENSP00000358464 HS10 ENSOANP00000002540 OAUltra272 53
ENSP00000265276 HS10 ENSOANP00000002537 OAUltra272 53
ENSP00000358430 HS10 ENSOANP00000002533 OAUltra272 53
ENSP00000348429 HS10 ENSOANP00000002527 OAUltra272 53
ENSP00000358413 HS10 ENSOANP00000002525 OAUltra272 53
ENSP00000376792 HS10 ENSOANP00000002524 OAUltra272 53
ENSP00000348274 HS10 ENSOANP00000002523 OAUltra272 53
ENSP00000277903 HS10 ENSOANP00000002516 OAUltra272 53
ENSP00000358365 HS10 ENSOANP00000002513 OAUltra272 53
ENSP00000358327 HS10 ENSOANP00000002509 OAUltra272 53
ENSP00000358316 HS10 ENSOANP00000002505 OAUltra272 53
ENSP00000355185 HS10 ENSOANP00000002503 OAUltra272 53
ENSP00000358307 HS10 ENSOANP00000002501 OAUltra272 53
ENSP00000358301 HS10 ENSOANP00000002499 OAUltra272 53
ENSP00000358293 HS10 ENSOANP00000002498 OAUltra272 53
ENSP00000251864 HS10 ENSOANP00000002495 OAUltra272 53
ENSP00000376708 HS10 ENSOANP00000002490 OAUltra272 53
ENSP00000303042 HS10 ENSOANP00000002488 OAUltra272 53
ENSP00000277895 HS10 ENSOANP00000002485 OAUltra272 53
ENSP00000358251 HS10 ENSOANP00000002483 OAUltra272 53
ENSP00000298746 HS10 ENSOANP00000002480 OAUltra272 53
ENSP00000347152 HS10 ENSOANP00000002475 OAUltra272 53
ENSP00000358237 HS10 ENSOANP00000002470 OAUltra272 53
ENSP00000329860 HS10 ENSOANP00000000649 OAUltra272 53
ENSP00000358232 HS10 ENSOANP00000000648 OAUltra272 53
ENSP00000358207 HS10 ENSOANP00000008542 OAUltra272 53
ENSP00000358200 HS10 ENSOANP00000011718 OAUltra272 53
ENSP00000358170 HS10 ENSOANP00000025525 OAUltra272 53
ENSP00000358147 HS10 ENSOANP00000011716 OAUltra272 53
ENSP00000358140 HS10 ENSOANP00000011713 OAUltra272 53
ENSP00000354688 HS10 ENSOANP00000015158 OAUltra272 53
ENSP00000347924 HS10 ENSOANP00000015157 OAUltra272 53
ENSP00000376609 HS10 ENSOANP00000006953 OAUltra272 53
ENSP00000358089 HS10 ENSOANP00000007756 OAUltra272 53
ENSP00000358081 HS10 ENSOANP00000014822 OAUltra272 53
ENSP00000354519 HS10 ENSOANP00000002438 OAUltra272 53
ENSP00000353098 HS10 ENSOANP00000002439 OAUltra272 53
ENSP00000358071 HS10 ENSOANP00000002443 OAUltra272 53
ENSP00000381302 HS10 ENSOANP00000015523 OAUltra272 53
ENSP00000263461 HS10 ENSOANP00000004351 OAUltra272 53
ENSP00000410294 HS10 ENSOANP00000032539 OAUltra272 53
ENSP00000358019 HS10 ENSOANP00000003314 OAUltra272 53
ENSP00000365637 HS10 ENSOANP00000009577 OAUltra274 54
ENSP00000379709 HS10 ENSOANP00000009581 OAUltra274 54
ENSP00000331044 HS10 ENSOANP00000009583 OAUltra274 54
ENSP00000434887 HS10 ENSOANP00000009584 OAUltra274 54
ENSP00000365529 HS10 ENSOANP00000031917 OAUltra274 54
ENSP00000265944 HS10 ENSOANP00000009587 OAUltra274 54
ENSP00000365437 HS10 ENSOANP00000009589 OAUltra274 54
ENSP00000365411 HS10 ENSOANP00000009594 OAUltra274 54
ENSP00000365388 HS10 ENSOANP00000009597 OAUltra274 54
ENSP00000365312 HS10 ENSOANP00000009604 OAUltra274 54
ENSP00000365107 HS10 ENSOANP00000009612 OAUltra274 54
ENSP00000407872 HS10 ENSOANP00000027233 OAUltra274 54
ENSP00000400896 HS10 ENSOANP00000009617 OAUltra274 54
ENSP00000306410 HS10 ENSOANP00000009618 OAUltra274 54
ENSP00000364871 HS10 ENSOANP00000009619 OAUltra274 54
ENSP00000346986 HS10 ENSOANP00000009622 OAUltra274 54
ENSP00000364683 HS10 ENSOANP00000009624 OAUltra274 54
ENSP00000364650 HS10 ENSOANP00000009625 OAUltra274 54
ENSP00000263063 HS10 ENSOANP00000009627 OAUltra274 54
ENSP00000387546 HS10 ENSOANP00000009637 OAUltra274 54
ENSP00000345808 HS10 ENSOANP00000009643 OAUltra274 54
ENSP00000307078 HS10 ENSOANP00000009647 OAUltra274 54
ENSP00000263062 HS10 ENSOANP00000009652 OAUltra274 54
ENSP00000277657 HS10 ENSOANP00000030202 OAUltra274 54
ENSP00000388694 HS10 ENSOANP00000009655 OAUltra274 54
ENSP00000364001 HS10 ENSOANP00000009660 OAUltra274 54
ENSP00000363921 HS10 ENSOANP00000009663 OAUltra274 54
ENSP00000444856 HS10 ENSOANP00000009681 OAUltra274 54
ENSP00000393538 HS10 ENSOANP00000009689 OAUltra274 54
ENSP00000363836 HS10 ENSOANP00000009694 OAUltra274 54
ENSP00000315070 HS10 ENSOANP00000009697 OAUltra274 54
ENSP00000371003 HS10 ENSOANP00000009755 OAUltra274 55
ENSP00000280886 HS10 ENSOANP00000009743 OAUltra274 55
ENSP00000482767 HS10 ENSOANP00000009730 OAUltra274 55
ENSP00000354040 HS10 ENSOANP00000009710 OAUltra274 55
ENSP00000277517 HS10 ENSOANP00000009709 OAUltra274 55
ENSP00000263150 HS10 ENSOANP00000009707 OAUltra274 55
ENSP00000370713 HS10 ENSOANP00000009705 OAUltra274 55
ENSP00000370517 HS10 ENSOANP00000009702 OAUltra274 55
ENSP00000370377 HS10 ENSOANP00000009700 OAUltra274 55
ENSP00000419923 HS10 ENSOANP00000009698 OAUltra274 55
ENSP00000362376 HS10 ENSOANP00000001292 OAUltra287 56
ENSP00000381949 HS10 ENSOANP00000031080 OAUltra287 56
ENSP00000362352 HS10 ENSOANP00000019238 OAUltra287 56
ENSP00000478931 HS10 ENSOANP00000019240 OAUltra287 56
ENSP00000399698 HS10 ENSOANP00000019243 OAUltra287 56
ENSP00000362329 HS10 ENSOANP00000019245 OAUltra287 56
ENSP00000277942 HS10 ENSOANP00000019246 OAUltra287 56
ENSP00000348043 HS10 ENSOANP00000000680 OAUltra287 56
ENSP00000483494 HS10 ENSOANP00000000826 OAUltra322 57
ENSP00000260702 HS10 ENSOANP00000000825 OAUltra322 57
ENSP00000359607 HS10 ENSOANP00000005494 OAUltra322 57
ENSP00000355310 HS10 ENSOANP00000027916 OAUltra322 57
ENSP00000359583 HS10 ENSOANP00000029322 OAUltra322 57
ENSP00000359539 HS10 ENSOANP00000010944 OAUltra322 57
ENSP00000358232 HS10 ENSOANP00000025359 OAUltra328 58
ENSP00000465712 HS10 ENSOANP00000022299 OAUltra328 58
ENSP00000358211 HS10 ENSOANP00000022296 OAUltra328 58
ENSP00000482973 HS10 ENSOANP00000022294 OAUltra328 58
ENSP00000347532 HS10 ENSOANP00000022293 OAUltra328 58
ENSP00000298472 HS10 ENSOANP00000022290 OAUltra328 58
ENSP00000334642 HS10 ENSOANP00000022289 OAUltra328 58
ENSP00000265651 HS11 ENSOANP00000011785 OA3 59
ENSP00000257818 HS11 ENSOANP00000011781 OA3 59
ENSP00000434150 HS11 ENSOANP00000011782 OA3 59
ENSP00000257829 HS11 ENSOANP00000011778 OA3 59
ENSP00000410157 HS11 ENSOANP00000011776 OA3 59
ENSP00000241052 HS11 ENSOANP00000011774 OA3 59
ENSP00000311010 HS11 ENSOANP00000011772 OA3 59
ENSP00000379133 HS11 ENSOANP00000011768 OA3 59
ENSP00000227868 HS11 ENSOANP00000011767 OA3 59
ENSP00000398632 HS11 ENSOANP00000011765 OA3 59
ENSP00000278379 HS11 ENSOANP00000011763 OA3 59
ENSP00000482899 HS11 ENSOANP00000011760 OA3 59
ENSP00000299413 HS11 ENSOANP00000011758 OA3 59
ENSP00000318607 HS11 ENSOANP00000029221 OA3 59
ENSP00000263401 HS11 ENSOANP00000018654 OA3 59
ENSP00000435050 HS11 ENSOANP00000018655 OA3 59
ENSP00000337853 HS11 ENSOANP00000018657 OA3 59
ENSP00000299440 HS11 ENSOANP00000018659 OA3 59
ENSP00000478672 HS11 ENSOANP00000018660 OA3 59
ENSP00000403937 HS11 ENSOANP00000018662 OA3 59
ENSP00000437132 HS11 ENSOANP00000000897 OA3 59
ENSP00000431391 HS11 ENSOANP00000014954 OA3 59
ENSP00000039989 HS11 ENSOANP00000014956 OA3 59
ENSP00000278353 HS11 ENSOANP00000014665 OA3 59
ENSP00000302232 HS11 ENSOANP00000014659 OA3 59
ENSP00000368109 HS11 ENSOANP00000014657 OA3 59
ENSP00000379032 HS11 ENSOANP00000005071 OA3 59
ENSP00000332744 HS11 ENSOANP00000004005 OA3 59
ENSP00000328511 HS11 ENSOANP00000016985 OA3 60
ENSP00000433424 HS11 ENSOANP00000016984 OA3 60
ENSP00000282032 HS11 ENSOANP00000016983 OA3 60
ENSP00000350833 HS11 ENSOANP00000032229 OA3 60
ENSP00000472625 HS11 ENSOANP00000033177 OA3 60
ENSP00000417548 HS11 ENSOANP00000015686 OA3 60
ENSP00000278200 HS11 ENSOANP00000027747 OA3 60
ENSP00000379267 HS11 ENSOANP00000023860 OA3 60
ENSP00000404100 HS11 ENSOANP00000023858 OA3 60
ENSP00000054950 HS11 ENSOANP00000023856 OA3 60
ENSP00000331327 HS11 ENSOANP00000023854 OA3 60
ENSP00000436049 HS11 ENSOANP00000023853 OA3 60
ENSP00000335325 HS11 ENSOANP00000023852 OA3 60
ENSP00000257836 HS11 ENSOANP00000023850 OA3 60
ENSP00000382241 HS11 ENSOANP00000023847 OA3 60
ENSP00000479957 HS11 ENSOANP00000023845 OA3 60
ENSP00000435667 HS11 ENSOANP00000023844 OA3 60
ENSP00000315791 HS11 ENSOANP00000023842 OA3 60
ENSP00000304226 HS11 ENSOANP00000023839 OA3 60
ENSP00000315295 HS11 ENSOANP00000023833 OA3 60
ENSP00000294309 HS11 ENSOANP00000017903 OA3 61
ENSP00000227507 HS11 ENSOANP00000011805 OA3 61
ENSP00000446428 HS11 ENSOANP00000011804 OA3 61
ENSP00000294312 HS11 ENSOANP00000011803 OA3 61
ENSP00000168712 HS11 ENSOANP00000011801 OA3 61
ENSP00000347454 HS11 ENSOANP00000011798 OA3 61
ENSP00000253925 HS11 ENSOANP00000011793 OA3 61
ENSP00000365745 HS11 ENSOANP00000011792 OA3 61
ENSP00000469689 HS11 ENSOANP00000011791 OA3 61
ENSP00000400113 HS11 ENSOANP00000017894 OA3 62
ENSP00000431813 HS11 ENSOANP00000017891 OA3 62
ENSP00000434199 HS11 ENSOANP00000017888 OA3 62
ENSP00000435395 HS11 ENSOANP00000017884 OA3 62
ENSP00000392985 HS11 ENSOANP00000017881 OA3 62
ENSP00000331879 HS11 ENSOANP00000017879 OA3 62
ENSP00000434364 HS11 ENSOANP00000017878 OA3 62
ENSP00000298925 HS11 ENSOANP00000030461 OA3 62
ENSP00000315371 HS11 ENSOANP00000020738 OA3 62
ENSP00000263160 HS11 ENSOANP00000020740 OA3 62
ENSP00000278187 HS11 ENSOANP00000020742 OA3 62
ENSP00000336817 HS11 ENSOANP00000004895 OA3 62
ENSP00000431983 HS11 ENSOANP00000020749 OA3 62
ENSP00000379326 HS11 ENSOANP00000020752 OA3 62
ENSP00000434918 HS11 ENSOANP00000020755 OA3 62
ENSP00000330240 HS11 ENSOANP00000029319 OA3 62
ENSP00000278193 HS11 ENSOANP00000015426 OA3 62
ENSP00000263181 HS11 ENSOANP00000024152 OA3 62
ENSP00000384369 HS11 ENSOANP00000024155 OA3 62
ENSP00000431331 HS11 ENSOANP00000004933 OA3 63
ENSP00000435770 HS11 ENSOANP00000004936 OA3 63
ENSP00000433361 HS11 ENSOANP00000004937 OA3 63
ENSP00000310205 HS11 ENSOANP00000004938 OA3 63
ENSP00000310658 HS11 ENSOANP00000004939 OA3 63
ENSP00000328524 HS11 ENSOANP00000004945 OA3 63
ENSP00000369042 HS11 ENSOANP00000009316 OA3 63
ENSP00000379847 HS11 ENSOANP00000009318 OA3 63
ENSP00000402084 HS11 ENSOANP00000009321 OA3 63
ENSP00000315630 HS11 ENSOANP00000009322 OA3 63
ENSP00000256190 HS11 ENSOANP00000009325 OA3 63
ENSP00000435124 HS11 ENSOANP00000009669 OA3 63
ENSP00000379802 HS11 ENSOANP00000009673 OA3 63
ENSP00000265981 HS11 ENSOANP00000009679 OA3 63
ENSP00000412130 HS11 ENSOANP00000032749 OA3 63
ENSP00000436786 HS11 ENSOANP00000005967 OAContig1194 64
ENSP00000307640 HS11 ENSOANP00000005963 OAContig1194 64
ENSP00000431548 HS11 ENSOANP00000005961 OAContig1194 64
ENSP00000264020 HS11 ENSOANP00000005958 OAContig1194 64
ENSP00000352385 HS11 ENSOANP00000005957 OAContig1194 64
ENSP00000469820 HS11 ENSOANP00000005956 OAContig1194 64
ENSP00000264029 HS11 ENSOANP00000005953 OAContig1194 64
ENSP00000478754 HS11 ENSOANP00000005950 OAContig1194 64
ENSP00000278612 HS11 ENSOANP00000031855 OAUltra111 65
ENSP00000388058 HS11 ENSOANP00000009993 OAUltra111 65
ENSP00000436400 HS11 ENSOANP00000031872 OAUltra111 65
ENSP00000314348 HS11 ENSOANP00000009991 OAUltra111 65
ENSP00000431821 HS11 ENSOANP00000009990 OAUltra111 65
ENSP00000432112 HS11 ENSOANP00000009989 OAUltra111 65
ENSP00000260270 HS11 ENSOANP00000009986 OAUltra111 65
ENSP00000260283 HS11 ENSOANP00000009983 OAUltra111 65
ENSP00000310933 HS11 ENSOANP00000012557 OAUltra163 66
ENSP00000442795 HS11 ENSOANP00000012560 OAUltra163 66
ENSP00000354689 HS11 ENSOANP00000027095 OAUltra163 66
ENSP00000435551 HS11 ENSOANP00000012570 OAUltra163 66
ENSP00000436864 HS11 ENSOANP00000012576 OAUltra163 66
ENSP00000325958 HS11 ENSOANP00000012567 OAUltra163 66
ENSP00000436713 HS11 ENSOANP00000012578 OAUltra163 66
ENSP00000263774 HS11 ENSOANP00000012581 OAUltra163 66
ENSP00000443133 HS11 ENSOANP00000029961 OAUltra163 66
ENSP00000302274 HS11 ENSOANP00000012583 OAUltra163 66
ENSP00000303222 HS11 ENSOANP00000012588 OAUltra163 66
ENSP00000350228 HS11 ENSOANP00000012590 OAUltra163 66
ENSP00000263773 HS11 ENSOANP00000012593 OAUltra163 66
ENSP00000367721 HS11 ENSOANP00000012596 OAUltra163 66
ENSP00000479342 HS11 ENSOANP00000012598 OAUltra163 66
ENSP00000311605 HS11 ENSOANP00000012600 OAUltra163 66
ENSP00000321506 HS11 ENSOANP00000012601 OAUltra163 66
ENSP00000321419 HS11 ENSOANP00000012604 OAUltra163 66
ENSP00000476467 HS11 ENSOANP00000012607 OAUltra163 66
ENSP00000324913 HS11 ENSOANP00000012612 OAUltra163 66
ENSP00000310337 HS11 ENSOANP00000012617 OAUltra163 66
ENSP00000311477 HS11 ENSOANP00000027087 OAUltra163 66
ENSP00000279791 HS11 ENSOANP00000012651 OAUltra163 66
ENSP00000442701 HS11 ENSOANP00000027075 OAUltra163 66
ENSP00000309012 HS11 ENSOANP00000027074 OAUltra163 66
ENSP00000322784 HS11 ENSOANP00000012655 OAUltra163 66
ENSP00000354800 HS11 ENSOANP00000027063 OAUltra163 67
ENSP00000303864 HS11 ENSOANP00000027064 OAUltra163 67
ENSP00000310788 HS11 ENSOANP00000027068 OAUltra163 67
ENSP00000323688 HS11 ENSOANP00000012662 OAUltra163 67
ENSP00000323612 HS11 ENSOANP00000012660 OAUltra163 67
ENSP00000304188 HS11 ENSOANP00000027072 OAUltra163 67
ENSP00000308595 HS11 ENSOANP00000012658 OAUltra163 67
ENSP00000302639 HS11 ENSOANP00000012656 OAUltra163 67
ENSP00000377055 HS11 ENSOANP00000017596 OAUltra186 68
ENSP00000298281 HS11 ENSOANP00000010456 OAUltra186 68
ENSP00000365272 HS11 ENSOANP00000020873 OAUltra186 68
ENSP00000351737 HS11 ENSOANP00000020870 OAUltra186 68
ENSP00000320649 HS11 ENSOANP00000020869 OAUltra186 68
ENSP00000318803 HS11 ENSOANP00000020866 OAUltra186 68
ENSP00000280245 HS11 ENSOANP00000020864 OAUltra186 68
ENSP00000377015 HS11 ENSOANP00000020860 OAUltra186 68
ENSP00000278505 HS11 ENSOANP00000029698 OAUltra192 69
ENSP00000441927 HS11 ENSOANP00000016647 OAUltra192 69
ENSP00000351631 HS11 ENSOANP00000016645 OAUltra192 69
ENSP00000317902 HS11 ENSOANP00000016642 OAUltra192 69
ENSP00000345752 HS11 ENSOANP00000016640 OAUltra192 69
ENSP00000434552 HS11 ENSOANP00000016639 OAUltra192 69
ENSP00000397156 HS11 ENSOANP00000016637 OAUltra192 69
ENSP00000436185 HS11 ENSOANP00000016635 OAUltra192 69
ENSP00000298815 HS11 ENSOANP00000016632 OAUltra192 69
ENSP00000325120 HS11 ENSOANP00000016631 OAUltra192 69
ENSP00000340913 HS11 ENSOANP00000016625 OAUltra192 69
ENSP00000335255 HS11 ENSOANP00000016624 OAUltra192 69
ENSP00000263468 HS11 ENSOANP00000016622 OAUltra192 69
ENSP00000414390 HS11 ENSOANP00000016621 OAUltra192 69
ENSP00000478927 HS11 ENSOANP00000016620 OAUltra192 69
ENSP00000263464 HS11 ENSOANP00000016616 OAUltra192 69
ENSP00000381204 HS11 ENSOANP00000031074 OAUltra192 69
ENSP00000260227 HS11 ENSOANP00000016601 OAUltra192 69
ENSP00000260228 HS11 ENSOANP00000026909 OAUltra192 69
ENSP00000260247 HS11 ENSOANP00000016599 OAUltra192 69
ENSP00000381167 HS11 ENSOANP00000016597 OAUltra192 69
ENSP00000376865 HS11 ENSOANP00000016594 OAUltra192 69
ENSP00000424038 HS11 ENSOANP00000016591 OAUltra192 69
ENSP00000282499 HS11 ENSOANP00000016588 OAUltra192 69
ENSP00000304713 HS11 ENSOANP00000016587 OAUltra192 69
ENSP00000432163 HS11 ENSOANP00000016584 OAUltra192 69
ENSP00000278618 HS11 ENSOANP00000016582 OAUltra192 69
ENSP00000282249 HS11 ENSOANP00000016580 OAUltra192 69
ENSP00000282251 HS11 ENSOANP00000026913 OAUltra192 69
ENSP00000397673 HS11 ENSOANP00000016578 OAUltra192 69
ENSP00000265840 HS11 ENSOANP00000016576 OAUltra192 69
ENSP00000436785 HS11 ENSOANP00000016572 OAUltra192 69
ENSP00000435376 HS11 ENSOANP00000016570 OAUltra192 69
ENSP00000265838 HS11 ENSOANP00000016568 OAUltra192 69
ENSP00000278612 HS11 ENSOANP00000016567 OAUltra192 69
ENSP00000282096 HS11 ENSOANP00000032257 OAUltra270 70
ENSP00000428882 HS11 ENSOANP00000017830 OAUltra270 70
ENSP00000368872 HS11 ENSOANP00000032601 OAUltra270 70
ENSP00000433233 HS11 ENSOANP00000028518 OAUltra270 70
ENSP00000228136 HS11 ENSOANP00000012254 OAUltra270 70
ENSP00000435389 HS11 ENSOANP00000012252 OAUltra270 70
ENSP00000435777 HS11 ENSOANP00000012250 OAUltra270 70
ENSP00000265970 HS11 ENSOANP00000012246 OAUltra270 70
ENSP00000481959 HS11 ENSOANP00000012244 OAUltra270 70
ENSP00000345708 HS11 ENSOANP00000012242 OAUltra270 70
ENSP00000303960 HS11 ENSOANP00000012233 OAUltra270 70
ENSP00000005226 HS11 ENSOANP00000012232 OAUltra270 70
ENSP00000382323 HS11 ENSOANP00000016929 OAUltra270 70
ENSP00000264025 HS11 ENSOANP00000024016 OAUltra285 71
ENSP00000343129 HS11 ENSOANP00000024012 OAUltra285 71
ENSP00000380942 HS11 ENSOANP00000010025 OAUltra285 71
ENSP00000404063 HS11 ENSOANP00000010028 OAUltra285 71
ENSP00000437184 HS11 ENSOANP00000010030 OAUltra285 71
ENSP00000376543 HS11 ENSOANP00000010031 OAUltra285 71
ENSP00000264027 HS11 ENSOANP00000008093 OAUltra285 71
ENSP00000260197 HS11 ENSOANP00000002823 OAUltra285 71
ENSP00000227155 HS11 ENSOANP00000005078 OAUltra286 72
ENSP00000346564 HS11 ENSOANP00000005082 OAUltra286 72
ENSP00000309270 HS11 ENSOANP00000017308 OAUltra286 72
ENSP00000313318 HS11 ENSOANP00000008515 OAUltra286 72
ENSP00000406751 HS11 ENSOANP00000008517 OAUltra286 72
ENSP00000432869 HS11 ENSOANP00000008520 OAUltra286 72
ENSP00000398824 HS11 ENSOANP00000008522 OAUltra286 72
ENSP00000481956 HS11 ENSOANP00000008523 OAUltra286 72
ENSP00000338186 HS11 ENSOANP00000014144 OAUltra29 73
ENSP00000278483 HS11 ENSOANP00000014143 OAUltra29 73
ENSP00000415528 HS11 ENSOANP00000014140 OAUltra29 73
ENSP00000376998 HS11 ENSOANP00000014135 OAUltra29 73
ENSP00000280258 HS11 ENSOANP00000014132 OAUltra29 73
ENSP00000434034 HS11 ENSOANP00000014129 OAUltra29 73
ENSP00000306344 HS11 ENSOANP00000014128 OAUltra29 73
ENSP00000243662 HS11 ENSOANP00000014127 OAUltra29 73
ENSP00000227266 HS11 ENSOANP00000014124 OAUltra29 73
ENSP00000306138 HS11 ENSOANP00000014122 OAUltra29 73
ENSP00000263321 HS11 ENSOANP00000014119 OAUltra29 73
ENSP00000263317 HS11 ENSOANP00000014116 OAUltra29 73
ENSP00000432481 HS11 ENSOANP00000007304 OAUltra29 73
ENSP00000319255 HS11 ENSOANP00000007299 OAUltra29 73
ENSP00000387040 HS11 ENSOANP00000018549 OAUltra29 73
ENSP00000317382 HS11 ENSOANP00000018553 OAUltra29 73
ENSP00000298050 HS11 ENSOANP00000018559 OAUltra29 73
ENSP00000316681 HS11 ENSOANP00000025839 OAUltra29 73
ENSP00000410409 HS11 ENSOANP00000018565 OAUltra29 73
ENSP00000346403 HS11 ENSOANP00000018567 OAUltra29 73
ENSP00000251871 HS11 ENSOANP00000031909 OAUltra29 73
ENSP00000386607 HS11 ENSOANP00000018572 OAUltra29 73
ENSP00000313699 HS11 ENSOANP00000018583 OAUltra29 73
ENSP00000227638 HS11 ENSOANP00000018586 OAUltra29 73
ENSP00000243673 HS11 ENSOANP00000016488 OAUltra29 73
ENSP00000385614 HS11 ENSOANP00000016491 OAUltra29 73
ENSP00000440396 HS11 ENSOANP00000016494 OAUltra29 73
ENSP00000387739 HS11 ENSOANP00000016497 OAUltra29 73
ENSP00000475615 HS11 ENSOANP00000016499 OAUltra29 73
ENSP00000278505 HS11 ENSOANP00000016500 OAUltra29 73
ENSP00000376436 HS11 ENSOANP00000019169 OAUltra380 74
ENSP00000376432 HS11 ENSOANP00000000902 OAUltra380 74
ENSP00000433295 HS11 ENSOANP00000000903 OAUltra380 74
ENSP00000310561 HS11 ENSOANP00000000904 OAUltra380 74
ENSP00000281437 HS11 ENSOANP00000000905 OAUltra380 74
ENSP00000281441 HS11 ENSOANP00000000908 OAUltra380 74
ENSP00000436926 HS11 ENSOANP00000000909 OAUltra380 74
ENSP00000351686 HS11 ENSOANP00000000911 OAUltra380 74
ENSP00000263574 HS11 ENSOANP00000000915 OAUltra380 74
ENSP00000278742 HS11 ENSOANP00000000918 OAUltra380 74
ENSP00000431284 HS11 ENSOANP00000017659 OAUltra475 75
ENSP00000227451 HS11 ENSOANP00000000244 OAUltra475 75
ENSP00000354335 HS11 ENSOANP00000000241 OAUltra475 75
ENSP00000320302 HS11 ENSOANP00000026785 OAUltra475 75
ENSP00000263847 HS11 ENSOANP00000020780 OAUltra475 75
ENSP00000300146 HS11 ENSOANP00000020781 OAUltra475 75
ENSP00000257248 HS11 ENSOANP00000004751 OAUltra475 75
ENSP00000435844 HS11 ENSOANP00000032755 OAUltra475 75
ENSP00000381956 HS11 ENSOANP00000026792 OAUltra475 75
ENSP00000005286 HS11 ENSOANP00000022596 OAUltra475 75
ENSP00000449718 HS12 ENSOANP00000007562 OA2 76
ENSP00000440045 HS12 ENSOANP00000007564 OA2 76
ENSP00000394394 HS12 ENSOANP00000007565 OA2 76
ENSP00000228825 HS12 ENSOANP00000007566 OA2 76
ENSP00000480853 HS12 ENSOANP00000007567 OA2 76
ENSP00000376440 HS12 ENSOANP00000025710 OA2 76
ENSP00000346255 HS12 ENSOANP00000007569 OA2 76
ENSP00000380779 HS12 ENSOANP00000007572 OA2 76
ENSP00000349181 HS12 ENSOANP00000007573 OA2 76
ENSP00000341779 HS12 ENSOANP00000007574 OA2 76
ENSP00000312399 HS12 ENSOANP00000007578 OA2 76
ENSP00000228841 HS12 ENSOANP00000007580 OA2 76
ENSP00000261726 HS12 ENSOANP00000030979 OA2 76
ENSP00000345492 HS12 ENSOANP00000007583 OA2 76
ENSP00000446576 HS12 ENSOANP00000007589 OA2 76
ENSP00000389813 HS12 ENSOANP00000007594 OA2 76
ENSP00000450353 HS12 ENSOANP00000007596 OA2 76
ENSP00000261735 HS12 ENSOANP00000007598 OA2 76
ENSP00000261745 HS12 ENSOANP00000007600 OA2 76
ENSP00000257604 HS12 ENSOANP00000007603 OA2 76
ENSP00000449784 HS12 ENSOANP00000007608 OA2 76
ENSP00000202773 HS12 ENSOANP00000007611 OA2 76
ENSP00000374036 HS12 ENSOANP00000000397 OA2 76
ENSP00000479913 HS12 ENSOANP00000018008 OA2 77
ENSP00000401060 HS12 ENSOANP00000018009 OA2 77
ENSP00000374071 HS12 ENSOANP00000007871 OA2 77
ENSP00000266534 HS12 ENSOANP00000002770 OA2 77
ENSP00000416341 HS12 ENSOANP00000032329 OA2 77
ENSP00000335044 HS12 ENSOANP00000017166 OA2 77
ENSP00000358374 HS12 ENSOANP00000002158 OA2 77
ENSP00000449756 HS12 ENSOANP00000010132 OA2 77
ENSP00000005386 HS12 ENSOANP00000025528 OA2 77
ENSP00000324842 HS12 ENSOANP00000023426 OA2 78
ENSP00000299308 HS12 ENSOANP00000023421 OA2 78
ENSP00000266771 HS12 ENSOANP00000015765 OA2 78
ENSP00000438158 HS12 ENSOANP00000015766 OA2 78
ENSP00000245255 HS12 ENSOANP00000018937 OA2 78
ENSP00000261655 HS12 ENSOANP00000000950 OA2 78
ENSP00000444268 HS12 ENSOANP00000017339 OAUltra114 79
ENSP00000372265 HS12 ENSOANP00000017333 OAUltra114 79
ENSP00000239830 HS12 ENSOANP00000017328 OAUltra114 79
ENSP00000266383 HS12 ENSOANP00000017327 OAUltra114 79
ENSP00000307552 HS12 ENSOANP00000017325 OAUltra114 79
ENSP00000433548 HS12 ENSOANP00000018097 OAUltra114 79
ENSP00000400895 HS12 ENSOANP00000007704 OAUltra119 80
ENSP00000228641 HS12 ENSOANP00000007696 OAUltra119 80
ENSP00000447488 HS12 ENSOANP00000029868 OAUltra119 80
ENSP00000449535 HS12 ENSOANP00000027774 OAUltra119 80
ENSP00000450337 HS12 ENSOANP00000007686 OAUltra119 80
ENSP00000256151 HS12 ENSOANP00000027772 OAUltra119 80
ENSP00000248306 HS12 ENSOANP00000007684 OAUltra119 80
ENSP00000261349 HS12 ENSOANP00000010961 OAUltra121 81
ENSP00000438205 HS12 ENSOANP00000032496 OAUltra121 81
ENSP00000321546 HS12 ENSOANP00000001148 OAUltra121 81
ENSP00000298573 HS12 ENSOANP00000001151 OAUltra121 81
ENSP00000228865 HS12 ENSOANP00000001152 OAUltra121 81
ENSP00000286574 HS12 ENSOANP00000009416 OAUltra124 82
ENSP00000308369 HS12 ENSOANP00000009418 OAUltra124 82
ENSP00000347324 HS12 ENSOANP00000009419 OAUltra124 82
ENSP00000437372 HS12 ENSOANP00000009422 OAUltra124 82
ENSP00000454670 HS12 ENSOANP00000009426 OAUltra124 82
ENSP00000261233 HS12 ENSOANP00000009429 OAUltra124 82
ENSP00000443287 HS12 ENSOANP00000009430 OAUltra124 82
ENSP00000352780 HS12 ENSOANP00000009438 OAUltra124 82
ENSP00000442318 HS12 ENSOANP00000009440 OAUltra124 82
ENSP00000342105 HS12 ENSOANP00000009442 OAUltra124 82
ENSP00000229135 HS12 ENSOANP00000009443 OAUltra124 82
ENSP00000229134 HS12 ENSOANP00000009445 OAUltra124 82
ENSP00000442424 HS12 ENSOANP00000009446 OAUltra124 82
ENSP00000302537 HS12 ENSOANP00000009448 OAUltra124 82
ENSP00000439966 HS12 ENSOANP00000009450 OAUltra124 82
ENSP00000229179 HS12 ENSOANP00000009452 OAUltra124 82
ENSP00000381089 HS12 ENSOANP00000009455 OAUltra124 82
ENSP00000258149 HS12 ENSOANP00000009459 OAUltra124 82
ENSP00000339157 HS12 ENSOANP00000009462 OAUltra124 82
ENSP00000266679 HS12 ENSOANP00000009464 OAUltra124 82
ENSP00000261267 HS12 ENSOANP00000009465 OAUltra124 82
ENSP00000247843 HS12 ENSOANP00000009466 OAUltra124 82
ENSP00000450048 HS12 ENSOANP00000009467 OAUltra124 82
ENSP00000299300 HS12 ENSOANP00000009477 OAUltra124 82
ENSP00000332413 HS12 ENSOANP00000009484 OAUltra124 82
ENSP00000447300 HS12 ENSOANP00000009485 OAUltra124 82
ENSP00000448753 HS12 ENSOANP00000009487 OAUltra124 82
ENSP00000449260 HS12 ENSOANP00000027126 OAUltra124 82
ENSP00000258111 HS12 ENSOANP00000009492 OAUltra124 82
ENSP00000334928 HS12 ENSOANP00000009493 OAUltra124 82
ENSP00000283228 HS12 ENSOANP00000009494 OAUltra124 82
ENSP00000247829 HS12 ENSOANP00000027123 OAUltra124 82
ENSP00000266674 HS12 ENSOANP00000004773 OAUltra124 82
ENSP00000368017 HS12 ENSOANP00000013348 OAUltra124 82
ENSP00000448182 HS12 ENSOANP00000023186 OAUltra124 82
ENSP00000329093 HS12 ENSOANP00000023188 OAUltra124 82
ENSP00000261183 HS12 ENSOANP00000010142 OAUltra127 83
ENSP00000403397 HS12 ENSOANP00000025326 OAUltra127 83
ENSP00000449824 HS12 ENSOANP00000011858 OAUltra127 83
ENSP00000323246 HS12 ENSOANP00000011859 OAUltra127 83
ENSP00000381007 HS12 ENSOANP00000010938 OAUltra127 83
ENSP00000376932 HS12 ENSOANP00000011996 OAUltra127 83
ENSP00000328088 HS12 ENSOANP00000007488 OAUltra127 83
ENSP00000261207 HS12 ENSOANP00000025323 OAUltra127 83
ENSP00000289004 HS12 ENSOANP00000009943 OAUltra196 84
ENSP00000440485 HS12 ENSOANP00000027510 OAUltra196 84
ENSP00000288912 HS12 ENSOANP00000009938 OAUltra196 84
ENSP00000445868 HS12 ENSOANP00000009936 OAUltra196 84
ENSP00000312834 HS12 ENSOANP00000009935 OAUltra196 84
ENSP00000344233 HS12 ENSOANP00000009929 OAUltra196 84
ENSP00000319636 HS12 ENSOANP00000009926 OAUltra196 84
ENSP00000398495 HS12 ENSOANP00000009922 OAUltra196 84
ENSP00000454454 HS12 ENSOANP00000009918 OAUltra196 84
ENSP00000439093 HS12 ENSOANP00000009913 OAUltra196 84
ENSP00000438993 HS12 ENSOANP00000009908 OAUltra196 84
ENSP00000330188 HS12 ENSOANP00000009907 OAUltra196 84
ENSP00000328236 HS12 ENSOANP00000009901 OAUltra196 84
ENSP00000375066 HS12 ENSOANP00000009898 OAUltra196 84
ENSP00000253079 HS12 ENSOANP00000009894 OAUltra196 84
ENSP00000253083 HS12 ENSOANP00000009891 OAUltra196 84
ENSP00000267202 HS12 ENSOANP00000009886 OAUltra196 84
ENSP00000394898 HS12 ENSOANP00000014533 OAUltra196 84
ENSP00000475489 HS12 ENSOANP00000020348 OAUltra196 84
ENSP00000390647 HS12 ENSOANP00000020350 OAUltra196 84
ENSP00000261692 HS12 ENSOANP00000020352 OAUltra196 84
ENSP00000384629 HS12 ENSOANP00000024129 OAUltra196 84
ENSP00000280571 HS12 ENSOANP00000027497 OAUltra196 84
ENSP00000238146 HS12 ENSOANP00000024125 OAUltra196 84
ENSP00000416250 HS12 ENSOANP00000024124 OAUltra196 84
ENSP00000445162 HS12 ENSOANP00000024123 OAUltra196 84
ENSP00000304941 HS12 ENSOANP00000024120 OAUltra196 84
ENSP00000332247 HS12 ENSOANP00000024119 OAUltra196 84
ENSP00000238156 HS12 ENSOANP00000024114 OAUltra196 84
ENSP00000315626 HS12 ENSOANP00000002107 OAUltra196 84
ENSP00000384018 HS12 ENSOANP00000031790 OAUltra196 84
ENSP00000414979 HS12 ENSOANP00000002110 OAUltra196 84
ENSP00000311135 HS12 ENSOANP00000002114 OAUltra196 84
ENSP00000340761 HS12 ENSOANP00000002115 OAUltra196 84
ENSP00000466174 HS12 ENSOANP00000014608 OAUltra231 85
ENSP00000449960 HS12 ENSOANP00000014603 OAUltra231 85
ENSP00000243056 HS12 ENSOANP00000014598 OAUltra231 85
ENSP00000243082 HS12 ENSOANP00000014597 OAUltra231 85
ENSP00000040584 HS12 ENSOANP00000014592 OAUltra231 85
ENSP00000243108 HS12 ENSOANP00000014589 OAUltra231 85
ENSP00000399808 HS12 ENSOANP00000014583 OAUltra231 85
ENSP00000209875 HS12 ENSOANP00000014578 OAUltra231 85
ENSP00000341826 HS12 ENSOANP00000014577 OAUltra231 85
ENSP00000397185 HS12 ENSOANP00000014574 OAUltra231 85
ENSP00000446479 HS12 ENSOANP00000014012 OAUltra252 86
ENSP00000228284 HS12 ENSOANP00000014014 OAUltra252 86
ENSP00000310623 HS12 ENSOANP00000014016 OAUltra252 86
ENSP00000376553 HS12 ENSOANP00000014017 OAUltra252 86
ENSP00000394496 HS12 ENSOANP00000014019 OAUltra252 86
ENSP00000315713 HS12 ENSOANP00000014022 OAUltra252 86
ENSP00000479104 HS12 ENSOANP00000014024 OAUltra252 86
ENSP00000257548 HS12 ENSOANP00000014025 OAUltra252 86
ENSP00000343021 HS12 ENSOANP00000014026 OAUltra252 86
ENSP00000242576 HS12 ENSOANP00000014027 OAUltra252 86
ENSP00000367079 HS12 ENSOANP00000014033 OAUltra252 86
ENSP00000299162 HS12 ENSOANP00000014036 OAUltra252 86
ENSP00000444076 HS12 ENSOANP00000014039 OAUltra252 86
ENSP00000266732 HS12 ENSOANP00000008902 OAUltra443 87
ENSP00000228318 HS12 ENSOANP00000008900 OAUltra443 87
ENSP00000299157 HS12 ENSOANP00000008899 OAUltra443 87
ENSP00000448165 HS12 ENSOANP00000008896 OAUltra443 87
ENSP00000449629 HS12 ENSOANP00000008894 OAUltra443 87
ENSP00000279907 HS12 ENSOANP00000008887 OAUltra443 87
ENSP00000448385 HS12 ENSOANP00000008885 OAUltra443 87
ENSP00000354061 HS12 ENSOANP00000008881 OAUltra443 87
ENSP00000316909 HS12 ENSOANP00000008879 OAUltra443 87
ENSP00000447149 HS12 ENSOANP00000008878 OAUltra443 87
ENSP00000266754 HS12 ENSOANP00000008875 OAUltra443 87
ENSP00000376703 HS12 ENSOANP00000008873 OAUltra443 87
ENSP00000445340 HS12 ENSOANP00000008869 OAUltra443 87
ENSP00000261637 HS12 ENSOANP00000008867 OAUltra443 87
ENSP00000448580 HS12 ENSOANP00000008866 OAUltra443 87
ENSP00000400908 HS12 ENSOANP00000008864 OAUltra443 87
ENSP00000229266 HS12 ENSOANP00000008863 OAUltra443 87
ENSP00000376655 HS12 ENSOANP00000030450 OAUltra443 87
ENSP00000299314 HS12 ENSOANP00000025385 OAUltra443 87
ENSP00000258534 HS12 ENSOANP00000008858 OAUltra443 87
ENSP00000240079 HS12 ENSOANP00000008854 OAUltra443 87
ENSP00000251074 HS12 ENSOANP00000008853 OAUltra443 87
ENSP00000440850 HS12 ENSOANP00000008850 OAUltra443 87
ENSP00000332225 HS12 ENSOANP00000008848 OAUltra443 87
ENSP00000302665 HS12 ENSOANP00000008847 OAUltra443 87
ENSP00000448059 HS12 ENSOANP00000008845 OAUltra443 87
ENSP00000373539 HS12 ENSOANP00000008838 OAUltra443 87
ENSP00000376615 HS12 ENSOANP00000008834 OAUltra443 87
ENSP00000299767 HS12 ENSOANP00000008830 OAUltra443 87
ENSP00000376611 HS12 ENSOANP00000008824 OAUltra443 87
ENSP00000447450 HS12 ENSOANP00000008819 OAUltra443 87
ENSP00000229330 HS12 ENSOANP00000008817 OAUltra443 87
ENSP00000447486 HS12 ENSOANP00000008816 OAUltra443 87
ENSP00000412045 HS12 ENSOANP00000008815 OAUltra443 87
ENSP00000305725 HS12 ENSOANP00000008812 OAUltra443 87
ENSP00000258538 HS12 ENSOANP00000008810 OAUltra443 87
ENSP00000484713 HS12 ENSOANP00000008809 OAUltra443 87
ENSP00000446917 HS12 ENSOANP00000008806 OAUltra443 87
ENSP00000261402 HS12 ENSOANP00000008803 OAUltra443 87
ENSP00000367265 HS12 ENSOANP00000008802 OAUltra443 87
ENSP00000299045 HS12 ENSOANP00000008801 OAUltra443 87
ENSP00000228347 HS12 ENSOANP00000008795 OAUltra443 87
ENSP00000350552 HS12 ENSOANP00000008790 OAUltra443 87
ENSP00000376582 HS12 ENSOANP00000008788 OAUltra443 87
ENSP00000449106 HS12 ENSOANP00000008786 OAUltra443 87
ENSP00000240050 HS12 ENSOANP00000008785 OAUltra443 87
ENSP00000008527 HS12 ENSOANP00000008782 OAUltra443 87
ENSP00000280758 HS12 ENSOANP00000029142 OAUltra443 87
ENSP00000387365 HS12 ENSOANP00000008778 OAUltra443 87
ENSP00000228437 HS12 ENSOANP00000008777 OAUltra443 87
ENSP00000345420 HS12 ENSOANP00000008774 OAUltra443 87
ENSP00000248306 HS12 ENSOANP00000033080 OAUltra443 88
ENSP00000322300 HS12 ENSOANP00000023953 OAUltra443 88
ENSP00000266682 HS12 ENSOANP00000010603 OAUltra443 88
ENSP00000376910 HS12 ENSOANP00000025360 OAUltra443 88
ENSP00000315417 HS12 ENSOANP00000010601 OAUltra443 88
ENSP00000354884 HS12 ENSOANP00000010599 OAUltra443 88
ENSP00000256010 HS12 ENSOANP00000010598 OAUltra443 88
ENSP00000446647 HS12 ENSOANP00000010597 OAUltra443 88
ENSP00000298699 HS12 ENSOANP00000010595 OAUltra443 88
ENSP00000349358 HS12 ENSOANP00000010593 OAUltra443 88
ENSP00000308021 HS12 ENSOANP00000010591 OAUltra443 88
ENSP00000266712 HS12 ENSOANP00000010587 OAUltra443 88
ENSP00000228280 HS12 ENSOANP00000010586 OAUltra443 88
ENSP00000279488 HS12 ENSOANP00000010585 OAUltra443 88
ENSP00000323302 HS12 ENSOANP00000010583 OAUltra443 88
ENSP00000436604 HS12 ENSOANP00000010582 OAUltra443 88
ENSP00000261173 HS12 ENSOANP00000010577 OAUltra443 88
ENSP00000266719 HS12 ENSOANP00000010571 OAUltra443 88
ENSP00000344961 HS12 ENSOANP00000010569 OAUltra443 88
ENSP00000317955 HS12 ENSOANP00000010568 OAUltra443 88
ENSP00000338352 HS12 ENSOANP00000010566 OAUltra443 88
ENSP00000316176 HS12 ENSOANP00000010565 OAUltra443 88
ENSP00000473798 HS12 ENSOANP00000025365 OAUltra443 88
ENSP00000447161 HS12 ENSOANP00000010564 OAUltra443 88
ENSP00000439068 HS12 ENSOANP00000010563 OAUltra443 88
ENSP00000258526 HS12 ENSOANP00000025366 OAUltra443 88
ENSP00000344655 HS12 ENSOANP00000010559 OAUltra443 88
ENSP00000261226 HS12 ENSOANP00000010558 OAUltra443 88
ENSP00000330737 HS12 ENSOANP00000010556 OAUltra443 88
ENSP00000333275 HS12 ENSOANP00000010553 OAUltra443 88
ENSP00000344446 HS12 ENSOANP00000010551 OAUltra443 88
ENSP00000410083 HS12 ENSOANP00000010549 OAUltra443 88
ENSP00000442629 HS12 ENSOANP00000010547 OAUltra443 88
ENSP00000340998 HS12 ENSOANP00000010546 OAUltra443 88
ENSP00000345470 HS12 ENSOANP00000010543 OAUltra443 88
ENSP00000266736 HS12 ENSOANP00000010542 OAUltra443 88
ENSP00000261208 HS12 ENSOANP00000010541 OAUltra443 88
ENSP00000228740 HS12 ENSOANP00000010539 OAUltra443 88
ENSP00000228741 HS12 ENSOANP00000010538 OAUltra443 88
ENSP00000261211 HS12 ENSOANP00000010534 OAUltra443 88
ENSP00000431759 HS12 ENSOANP00000010529 OAUltra443 88
ENSP00000451211 HS12 ENSOANP00000010527 OAUltra443 88
ENSP00000267085 HS12 ENSOANP00000013633 OAUltra514 89
ENSP00000448689 HS12 ENSOANP00000013694 OAUltra514 89
ENSP00000466174 HS12 ENSOANP00000013726 OAUltra514 89
ENSP00000377878 HS12 ENSOANP00000013732 OAUltra514 89
ENSP00000307321 HS12 ENSOANP00000013736 OAUltra514 89
ENSP00000040584 HS12 ENSOANP00000032811 OAUltra514 89
ENSP00000341826 HS12 ENSOANP00000027945 OAUltra514 89
ENSP00000397185 HS12 ENSOANP00000013744 OAUltra514 89
ENSP00000338927 HS12 ENSOANP00000013781 OAUltra514 89
ENSP00000293373 HS12 ENSOANP00000005750 OAUltra514 89
ENSP00000243052 HS12 ENSOANP00000005755 OAUltra514 89
ENSP00000257905 HS12 ENSOANP00000005756 OAUltra514 89
ENSP00000312679 HS12 ENSOANP00000005757 OAUltra514 89
ENSP00000242994 HS12 ENSOANP00000005758 OAUltra514 89
ENSP00000452387 HS12 ENSOANP00000005765 OAUltra514 89
ENSP00000325485 HS12 ENSOANP00000013508 OAUltra514 90
ENSP00000228515 HS12 ENSOANP00000009949 OAUltra514 90
ENSP00000405812 HS12 ENSOANP00000009882 OAUltra514 90
ENSP00000447884 HS12 ENSOANP00000009791 OAUltra514 90
ENSP00000293662 HS12 ENSOANP00000009788 OAUltra514 90
ENSP00000440864 HS12 ENSOANP00000009765 OAUltra514 90
ENSP00000229402 HS12 ENSOANP00000006473 OAUltra76 91
ENSP00000261340 HS12 ENSOANP00000004556 OAUltra76 91
ENSP00000344563 HS12 ENSOANP00000026979 OAUltra76 91
ENSP00000432876 HS12 ENSOANP00000022175 OAUltra76 91
ENSP00000371333 HS12 ENSOANP00000026986 OAUltra76 91
ENSP00000480609 HS12 ENSOANP00000013935 OAUltra76 91
ENSP00000261574 HS13 ENSOANP00000008680 OA10 92
ENSP00000471242 HS13 ENSOANP00000008682 OA10 92
ENSP00000365730 HS13 ENSOANP00000008684 OA10 92
ENSP00000365686 HS13 ENSOANP00000008690 OA10 92
ENSP00000341086 HS13 ENSOANP00000008694 OA10 92
ENSP00000383911 HS13 ENSOANP00000008696 OA10 92
ENSP00000380610 HS13 ENSOANP00000008697 OA10 92
ENSP00000365567 HS13 ENSOANP00000011141 OA10 92
ENSP00000342991 HS13 ENSOANP00000011138 OA10 92
ENSP00000365462 HS13 ENSOANP00000011137 OA10 92
ENSP00000368716 HS13 ENSOANP00000007335 OA20 93
ENSP00000368664 HS13 ENSOANP00000016944 OA20 93
ENSP00000368612 HS13 ENSOANP00000007339 OA20 93
ENSP00000337572 HS13 ENSOANP00000007348 OA20 93
ENSP00000025301 HS13 ENSOANP00000007355 OA20 93
ENSP00000381775 HS13 ENSOANP00000007357 OA20 93
ENSP00000319336 HS13 ENSOANP00000031390 OA20 93
ENSP00000261488 HS13 ENSOANP00000007359 OA20 93
ENSP00000366416 HS13 ENSOANP00000018500 OA6 94
ENSP00000366267 HS13 ENSOANP00000018527 OA6 94
ENSP00000365895 HS13 ENSOANP00000018534 OA6 94
ENSP00000365861 HS13 ENSOANP00000018537 OA6 94
ENSP00000245304 HS13 ENSOANP00000018538 OA6 94
ENSP00000471242 HS13 ENSOANP00000018541 OA6 94
ENSP00000365730 HS13 ENSOANP00000018544 OA6 94
ENSP00000341086 HS13 ENSOANP00000020295 OA6 94
ENSP00000355388 HS13 ENSOANP00000014346 OAContig59 95
ENSP00000343966 HS13 ENSOANP00000014347 OAContig59 95
ENSP00000337034 HS13 ENSOANP00000014349 OAContig59 95
ENSP00000241125 HS13 ENSOANP00000014353 OAContig59 95
ENSP00000372299 HS13 ENSOANP00000014354 OAContig59 95
ENSP00000298248 HS13 ENSOANP00000014357 OAContig59 95
ENSP00000323580 HS13 ENSOANP00000014361 OAContig59 95
ENSP00000302924 HS13 ENSOANP00000014363 OAContig59 95
ENSP00000372206 HS13 ENSOANP00000014364 OAContig59 95
ENSP00000383444 HS13 ENSOANP00000014366 OAContig59 95
ENSP00000372035 HS13 ENSOANP00000014373 OAContig59 95
ENSP00000481842 HS13 ENSOANP00000014374 OAContig59 95
ENSP00000319417 HS13 ENSOANP00000014376 OAContig59 95
ENSP00000310726 HS13 ENSOANP00000014377 OAContig59 95
ENSP00000401232 HS13 ENSOANP00000014378 OAContig59 95
ENSP00000371811 HS13 ENSOANP00000014381 OAContig59 95
ENSP00000371790 HS13 ENSOANP00000014371 OAContig59 95
ENSP00000218867 HS13 ENSOANP00000014382 OAContig59 95
ENSP00000371735 HS13 ENSOANP00000014383 OAContig59 95
ENSP00000371693 HS13 ENSOANP00000014387 OAContig59 95
ENSP00000371607 HS13 ENSOANP00000014388 OAContig59 95
ENSP00000371575 HS13 ENSOANP00000014390 OAContig59 95
ENSP00000371576 HS13 ENSOANP00000014392 OAContig59 95
ENSP00000371221 HS13 ENSOANP00000014395 OAContig59 95
ENSP00000371155 HS13 ENSOANP00000014398 OAContig59 95
ENSP00000313079 HS13 ENSOANP00000014400 OAContig59 95
ENSP00000370938 HS13 ENSOANP00000014404 OAContig59 95
ENSP00000335055 HS13 ENSOANP00000014409 OAContig59 95
ENSP00000384932 HS13 ENSOANP00000014412 OAContig59 95
ENSP00000282344 HS13 ENSOANP00000014413 OAContig59 95
ENSP00000370569 HS13 ENSOANP00000014414 OAContig59 95
ENSP00000241463 HS13 ENSOANP00000014415 OAContig59 95
ENSP00000393050 HS13 ENSOANP00000014421 OAContig59 95
ENSP00000370508 HS13 ENSOANP00000014420 OAContig59 95
ENSP00000325929 HS13 ENSOANP00000014425 OAContig59 95
ENSP00000304331 HS13 ENSOANP00000014428 OAContig59 95
ENSP00000370421 HS13 ENSOANP00000014429 OAContig59 95
ENSP00000370408 HS13 ENSOANP00000014431 OAContig59 95
ENSP00000241453 HS13 ENSOANP00000014439 OAContig59 95
ENSP00000370345 HS13 ENSOANP00000014442 OAContig59 95
ENSP00000282397 HS13 ENSOANP00000014443 OAContig59 95
ENSP00000370222 HS13 ENSOANP00000014446 OAContig59 95
ENSP00000483729 HS13 ENSOANP00000014447 OAContig59 95
ENSP00000370055 HS13 ENSOANP00000014449 OAContig59 95
ENSP00000480798 HS13 ENSOANP00000027548 OAUltra284 96
ENSP00000439027 HS13 ENSOANP00000007394 OAUltra284 96
ENSP00000366288 HS13 ENSOANP00000018831 OAUltra284 96
ENSP00000366267 HS13 ENSOANP00000023495 OAUltra284 96
ENSP00000392762 HS13 ENSOANP00000023490 OAUltra284 96
ENSP00000261296 HS13 ENSOANP00000023488 OAUltra284 96
ENSP00000366157 HS13 ENSOANP00000023486 OAUltra284 96
ENSP00000366084 HS13 ENSOANP00000027547 OAUltra284 96
ENSP00000257312 HS13 ENSOANP00000023481 OAUltra284 96
ENSP00000473631 HS13 ENSOANP00000023479 OAUltra284 96
ENSP00000365938 HS13 ENSOANP00000023477 OAUltra284 96
ENSP00000365895 HS13 ENSOANP00000023475 OAUltra284 96
ENSP00000365861 HS13 ENSOANP00000023471 OAUltra284 96
ENSP00000267273 HS13 ENSOANP00000017940 OAUltra284 96
ENSP00000365172 HS13 ENSOANP00000017932 OAUltra284 96
ENSP00000365462 HS13 ENSOANP00000017907 OAUltra284 97
ENSP00000410449 HS13 ENSOANP00000017908 OAUltra284 97
ENSP00000343871 HS13 ENSOANP00000017912 OAUltra284 97
ENSP00000251127 HS13 ENSOANP00000017913 OAUltra284 97
ENSP00000365351 HS13 ENSOANP00000017915 OAUltra284 97
ENSP00000365301 HS13 ENSOANP00000030491 OAUltra284 97
ENSP00000365220 HS13 ENSOANP00000017925 OAUltra284 97
ENSP00000267273 HS13 ENSOANP00000017926 OAUltra284 97
ENSP00000320232 HS13 ENSOANP00000029236 OAUltra284 97
ENSP00000365200 HS13 ENSOANP00000017930 OAUltra284 97
ENSP00000257336 HS13 ENSOANP00000017938 OAUltra284 97
ENSP00000473384 HS13 ENSOANP00000017937 OAUltra284 97
ENSP00000245312 HS13 ENSOANP00000017942 OAUltra284 97
ENSP00000245323 HS13 ENSOANP00000017944 OAUltra284 97
ENSP00000365080 HS13 ENSOANP00000023469 OAUltra284 97
ENSP00000369989 HS13 ENSOANP00000023192 OAUltra336 98
ENSP00000382417 HS13 ENSOANP00000023193 OAUltra336 98
ENSP00000255304 HS13 ENSOANP00000023194 OAUltra336 98
ENSP00000479870 HS13 ENSOANP00000024346 OAUltra336 98
ENSP00000369849 HS13 ENSOANP00000024347 OAUltra336 98
ENSP00000369840 HS13 ENSOANP00000024348 OAUltra336 98
ENSP00000318687 HS13 ENSOANP00000024353 OAUltra336 98
ENSP00000343002 HS13 ENSOANP00000024357 OAUltra336 98
ENSP00000298386 HS13 ENSOANP00000024362 OAUltra336 98
ENSP00000445043 HS13 ENSOANP00000024367 OAUltra336 98
ENSP00000439902 HS13 ENSOANP00000024376 OAUltra336 98
ENSP00000369473 HS13 ENSOANP00000024379 OAUltra336 98
ENSP00000313851 HS13 ENSOANP00000024381 OAUltra336 98
ENSP00000369442 HS13 ENSOANP00000024382 OAUltra336 98
ENSP00000338785 HS13 ENSOANP00000024384 OAUltra336 98
ENSP00000369411 HS13 ENSOANP00000024387 OAUltra336 98
ENSP00000308534 HS13 ENSOANP00000024385 OAUltra336 98
ENSP00000369251 HS13 ENSOANP00000024388 OAUltra336 98
ENSP00000353846 HS13 ENSOANP00000024392 OAUltra336 98
ENSP00000369210 HS13 ENSOANP00000028760 OAUltra336 98
ENSP00000414147 HS13 ENSOANP00000024394 OAUltra336 98
ENSP00000255465 HS13 ENSOANP00000024397 OAUltra336 98
ENSP00000325776 HS13 ENSOANP00000024398 OAUltra336 98
ENSP00000382216 HS13 ENSOANP00000024401 OAUltra336 98
ENSP00000239891 HS13 ENSOANP00000024405 OAUltra336 98
ENSP00000374354 HS13 ENSOANP00000024408 OAUltra336 98
ENSP00000417510 HS13 ENSOANP00000024411 OAUltra336 98
ENSP00000369071 HS13 ENSOANP00000024415 OAUltra336 98
ENSP00000369027 HS13 ENSOANP00000024418 OAUltra336 98
ENSP00000368970 HS13 ENSOANP00000024421 OAUltra336 98
ENSP00000280481 HS13 ENSOANP00000024423 OAUltra336 98
ENSP00000368952 HS13 ENSOANP00000024424 OAUltra336 98
ENSP00000332034 HS13 ENSOANP00000024426 OAUltra336 98
ENSP00000368920 HS13 ENSOANP00000024429 OAUltra336 98
ENSP00000368908 HS13 ENSOANP00000024430 OAUltra336 98
ENSP00000397441 HS13 ENSOANP00000024432 OAUltra336 98
ENSP00000368880 HS13 ENSOANP00000024433 OAUltra336 98
ENSP00000315397 HS13 ENSOANP00000024435 OAUltra336 98
ENSP00000342267 HS13 ENSOANP00000024438 OAUltra336 98
ENSP00000365048 HS13 ENSOANP00000024566 OAUltra336 99
ENSP00000401633 HS13 ENSOANP00000024575 OAUltra336 99
ENSP00000364979 HS13 ENSOANP00000028646 OAUltra336 99
ENSP00000267328 HS13 ENSOANP00000024613 OAUltra336 99
ENSP00000311984 HS13 ENSOANP00000024614 OAUltra336 99
ENSP00000257347 HS13 ENSOANP00000024615 OAUltra336 99
ENSP00000364929 HS13 ENSOANP00000024605 OAUltra336 99
ENSP00000267339 HS13 ENSOANP00000024617 OAUltra336 99
ENSP00000364893 HS13 ENSOANP00000024620 OAUltra336 99
ENSP00000333298 HS13 ENSOANP00000024635 OAUltra336 99
ENSP00000364502 HS13 ENSOANP00000024660 OAUltra336 99
ENSP00000335029 HS13 ENSOANP00000030932 OAUltra336 99
ENSP00000317619 HS13 ENSOANP00000024562 OAUltra336 100
ENSP00000397435 HS13 ENSOANP00000024561 OAUltra336 100
ENSP00000368459 HS13 ENSOANP00000024558 OAUltra336 100
ENSP00000368447 HS13 ENSOANP00000024552 OAUltra336 100
ENSP00000368402 HS13 ENSOANP00000024549 OAUltra336 100
ENSP00000477781 HS13 ENSOANP00000028674 OAUltra336 100
ENSP00000429168 HS13 ENSOANP00000024547 OAUltra336 100
ENSP00000258654 HS13 ENSOANP00000024543 OAUltra336 100
ENSP00000298738 HS13 ENSOANP00000030972 OAUltra336 100
ENSP00000383256 HS13 ENSOANP00000024541 OAUltra336 100
ENSP00000242848 HS13 ENSOANP00000024538 OAUltra336 100
ENSP00000181383 HS13 ENSOANP00000024534 OAUltra336 100
ENSP00000381581 HS13 ENSOANP00000024532 OAUltra336 100
ENSP00000408828 HS13 ENSOANP00000029810 OAUltra336 100
ENSP00000396935 HS13 ENSOANP00000024527 OAUltra336 100
ENSP00000374447 HS13 ENSOANP00000024521 OAUltra336 100
ENSP00000367992 HS13 ENSOANP00000024517 OAUltra336 100
ENSP00000437737 HS13 ENSOANP00000024516 OAUltra336 100
ENSP00000367923 HS13 ENSOANP00000024513 OAUltra336 100
ENSP00000258662 HS13 ENSOANP00000024512 OAUltra336 100
ENSP00000258648 HS13 ENSOANP00000024510 OAUltra336 100
ENSP00000267163 HS13 ENSOANP00000024505 OAUltra336 100
ENSP00000389910 HS13 ENSOANP00000024500 OAUltra336 100
ENSP00000417257 HS13 ENSOANP00000024496 OAUltra336 100
ENSP00000251108 HS13 ENSOANP00000024491 OAUltra336 100
ENSP00000348113 HS13 ENSOANP00000024490 OAUltra336 100
ENSP00000482240 HS13 ENSOANP00000024487 OAUltra336 100
ENSP00000367552 HS13 ENSOANP00000024486 OAUltra336 100
ENSP00000282026 HS13 ENSOANP00000024485 OAUltra336 100
ENSP00000261667 HS13 ENSOANP00000024482 OAUltra336 100
ENSP00000354774 HS13 ENSOANP00000024478 OAUltra336 100
ENSP00000348299 HS13 ENSOANP00000024477 OAUltra336 100
ENSP00000324191 HS13 ENSOANP00000024476 OAUltra336 100
ENSP00000481236 HS13 ENSOANP00000024474 OAUltra336 100
ENSP00000280057 HS13 ENSOANP00000024470 OAUltra336 100
ENSP00000310260 HS13 ENSOANP00000024468 OAUltra336 100
ENSP00000298125 HS13 ENSOANP00000024464 OAUltra336 100
ENSP00000242819 HS13 ENSOANP00000024460 OAUltra336 100
ENSP00000242839 HS13 ENSOANP00000024458 OAUltra336 100
ENSP00000430236 HS13 ENSOANP00000024454 OAUltra336 100
ENSP00000477810 HS13 ENSOANP00000024450 OAUltra336 100
ENSP00000367299 HS13 ENSOANP00000024446 OAUltra336 100
ENSP00000261965 HS13 ENSOANP00000024658 OAUltra336 101
ENSP00000364781 HS13 ENSOANP00000024652 OAUltra336 101
ENSP00000364758 HS13 ENSOANP00000024650 OAUltra336 101
ENSP00000364731 HS13 ENSOANP00000024648 OAUltra336 101
ENSP00000246505 HS13 ENSOANP00000024645 OAUltra336 101
ENSP00000364589 HS13 ENSOANP00000024643 OAUltra336 101
ENSP00000364579 HS13 ENSOANP00000024633 OAUltra336 101
ENSP00000364567 HS13 ENSOANP00000024632 OAUltra336 101
ENSP00000417706 HS13 ENSOANP00000024628 OAUltra336 101
ENSP00000389399 HS13 ENSOANP00000024624 OAUltra336 101
ENSP00000364519 HS13 ENSOANP00000028623 OAUltra336 101
ENSP00000334876 HS13 ENSOANP00000024622 OAUltra336 101
ENSP00000334314 HS14 ENSOANP00000024631 OA1 102
ENSP00000262241 HS14 ENSOANP00000021937 OA1 102
ENSP00000376500 HS14 ENSOANP00000023054 OA1 102
ENSP00000299155 HS14 ENSOANP00000023057 OA1 102
ENSP00000355237 HS14 ENSOANP00000023063 OA1 102
ENSP00000216554 HS14 ENSOANP00000001194 OA1 102
ENSP00000335347 HS14 ENSOANP00000001207 OA1 102
ENSP00000299198 HS14 ENSOANP00000001218 OA1 102
ENSP00000374399 HS14 ENSOANP00000001219 OA1 102
ENSP00000386485 HS14 ENSOANP00000001211 OA1 102
ENSP00000334523 HS14 ENSOANP00000001225 OA1 102
ENSP00000451362 HS14 ENSOANP00000001227 OA1 102
ENSP00000202556 HS14 ENSOANP00000001229 OA1 102
ENSP00000452186 HS14 ENSOANP00000001231 OA1 102
ENSP00000455434 HS14 ENSOANP00000001233 OA1 102
ENSP00000450040 HS14 ENSOANP00000001237 OA1 102
ENSP00000388241 HS14 ENSOANP00000030895 OA1 102
ENSP00000251038 HS14 ENSOANP00000024638 OA1 103
ENSP00000451998 HS14 ENSOANP00000024631 OA1 103
ENSP00000482306 HS14 ENSOANP00000017483 OA1 103
ENSP00000343288 HS14 ENSOANP00000005499 OA1 103
ENSP00000326267 HS14 ENSOANP00000026238 OA1 103
ENSP00000337353 HS14 ENSOANP00000015788 OA1 103
ENSP00000346335 HS14 ENSOANP00000029613 OA1 103
ENSP00000403491 HS14 ENSOANP00000024174 OA1 103
ENSP00000336127 HS14 ENSOANP00000024172 OA1 103
ENSP00000261991 HS14 ENSOANP00000024170 OA1 103
ENSP00000450554 HS14 ENSOANP00000023567 OA1 104
ENSP00000419881 HS14 ENSOANP00000001227 OA1 104
ENSP00000341351 HS14 ENSOANP00000019955 OA1 104
ENSP00000313140 HS14 ENSOANP00000019958 OA1 104
ENSP00000336729 HS14 ENSOANP00000019960 OA1 104
ENSP00000451080 HS14 ENSOANP00000019962 OA1 104
ENSP00000336887 HS14 ENSOANP00000019963 OA1 104
ENSP00000317175 HS14 ENSOANP00000019967 OA1 104
ENSP00000250378 HS14 ENSOANP00000017204 OA4 105
ENSP00000250457 HS14 ENSOANP00000022148 OA4 105
ENSP00000250448 HS14 ENSOANP00000022102 OA4 105
ENSP00000306881 HS14 ENSOANP00000022088 OA4 105
ENSP00000308533 HS14 ENSOANP00000022097 OA4 105
ENSP00000330289 HS14 ENSOANP00000022089 OA4 105
ENSP00000216832 HS14 ENSOANP00000022096 OA4 105
ENSP00000452252 HS14 ENSOANP00000022091 OA4 105
ENSP00000298097 HS14 ENSOANP00000022090 OA4 105
ENSP00000298119 HS14 ENSOANP00000022084 OA4 105
ENSP00000326846 HS14 ENSOANP00000022080 OA4 105
ENSP00000347193 HS14 ENSOANP00000022079 OA4 105
ENSP00000354917 HS14 ENSOANP00000022078 OA4 105
ENSP00000348010 HS14 ENSOANP00000022075 OA4 105
ENSP00000216330 HS14 ENSOANP00000022074 OA4 105
ENSP00000267430 HS14 ENSOANP00000022071 OA4 105
ENSP00000309790 HS14 ENSOANP00000025612 OA4 105
ENSP00000382178 HS14 ENSOANP00000022068 OA4 105
ENSP00000298288 HS14 ENSOANP00000022067 OA4 105
ENSP00000307423 HS14 ENSOANP00000022065 OA4 105
ENSP00000298292 HS14 ENSOANP00000022061 OA4 105
ENSP00000216367 HS14 ENSOANP00000022057 OA4 105
ENSP00000352282 HS14 ENSOANP00000022054 OA4 105
ENSP00000298310 HS14 ENSOANP00000022051 OA4 105
ENSP00000298316 HS14 ENSOANP00000022044 OA4 105
ENSP00000379201 HS14 ENSOANP00000022043 OA4 105
ENSP00000216373 HS14 ENSOANP00000022042 OA4 105
ENSP00000405559 HS14 ENSOANP00000022038 OA4 105
ENSP00000351258 HS14 ENSOANP00000022037 OA4 105
ENSP00000379176 HS14 ENSOANP00000022035 OA4 105
ENSP00000013125 HS14 ENSOANP00000022019 OA4 105
ENSP00000351155 HS14 ENSOANP00000022029 OA4 105
ENSP00000324729 HS14 ENSOANP00000022024 OA4 105
ENSP00000336693 HS14 ENSOANP00000022018 OA4 105
ENSP00000216392 HS14 ENSOANP00000022016 OA4 105
ENSP00000342970 HS14 ENSOANP00000022012 OA4 105
ENSP00000393316 HS14 ENSOANP00000022011 OA4 105
ENSP00000343899 HS14 ENSOANP00000022009 OA4 105
ENSP00000450758 HS14 ENSOANP00000022007 OA4 105
ENSP00000261700 HS14 ENSOANP00000022004 OA4 105
ENSP00000216286 HS14 ENSOANP00000022003 OA4 105
ENSP00000303424 HS14 ENSOANP00000021997 OA4 105
ENSP00000281741 HS14 ENSOANP00000022002 OA4 105
ENSP00000315106 HS14 ENSOANP00000021994 OA4 105
ENSP00000379042 HS14 ENSOANP00000021992 OA4 105
ENSP00000403214 HS14 ENSOANP00000002147 OA4 105
ENSP00000216410 HS14 ENSOANP00000002148 OA4 105
ENSP00000342858 HS14 ENSOANP00000006951 OA4 105
ENSP00000327104 HS14 ENSOANP00000017446 OA4 105
ENSP00000335357 HS14 ENSOANP00000017441 OA4 105
ENSP00000451920 HS14 ENSOANP00000017440 OA4 105
ENSP00000375002 HS14 ENSOANP00000015309 OA4 106
ENSP00000375003 HS14 ENSOANP00000015311 OA4 106
ENSP00000375006 HS14 ENSOANP00000015314 OA4 106
ENSP00000375010 HS14 ENSOANP00000017187 OA4 106
ENSP00000375020 HS14 ENSOANP00000017192 OA4 106
ENSP00000395656 HS14 ENSOANP00000017193 OA4 106
ENSP00000375033 HS14 ENSOANP00000017199 OA4 106
ENSP00000375037 HS14 ENSOANP00000017201 OA4 106
ENSP00000375038 HS14 ENSOANP00000017203 OA4 106
ENSP00000375021 HS14 ENSOANP00000015309 OA4 107
ENSP00000375027 HS14 ENSOANP00000015313 OA4 107
ENSP00000375030 HS14 ENSOANP00000015312 OA4 107
ENSP00000375034 HS14 ENSOANP00000025636 OA4 107
ENSP00000375036 HS14 ENSOANP00000017190 OA4 107
ENSP00000375038 HS14 ENSOANP00000017192 OA4 107
ENSP00000416201 HS14 ENSOANP00000017195 OA4 107
ENSP00000375045 HS14 ENSOANP00000017197 OA4 107
ENSP00000375002 HS14 ENSOANP00000017192 OA4 108
ENSP00000410711 HS14 ENSOANP00000017193 OA4 108
ENSP00000375012 HS14 ENSOANP00000017197 OA4 108
ENSP00000375018 HS14 ENSOANP00000017199 OA4 108
ENSP00000375019 HS14 ENSOANP00000017200 OA4 108
ENSP00000375021 HS14 ENSOANP00000017203 OA4 108
ENSP00000379928 HS14 ENSOANP00000022098 OA4 109
ENSP00000438875 HS14 ENSOANP00000022099 OA4 109
ENSP00000339004 HS14 ENSOANP00000022102 OA4 109
ENSP00000390535 HS14 ENSOANP00000022104 OA4 109
ENSP00000451653 HS14 ENSOANP00000022105 OA4 109
ENSP00000390783 HS14 ENSOANP00000022110 OA4 109
ENSP00000379862 HS14 ENSOANP00000022118 OA4 109
ENSP00000350071 HS14 ENSOANP00000022123 OA4 109
ENSP00000216366 HS14 ENSOANP00000022125 OA4 109
ENSP00000484981 HS14 ENSOANP00000022126 OA4 109
ENSP00000437968 HS14 ENSOANP00000022131 OA4 109
ENSP00000447056 HS14 ENSOANP00000022134 OA4 109
ENSP00000281081 HS14 ENSOANP00000022127 OA4 109
ENSP00000371897 HS14 ENSOANP00000022136 OA4 109
ENSP00000280979 HS14 ENSOANP00000022138 OA4 109
ENSP00000450392 HS14 ENSOANP00000022146 OA4 109
ENSP00000250454 HS14 ENSOANP00000022150 OA4 109
ENSP00000355217 HS14 ENSOANP00000022151 OA4 109
ENSP00000340635 HS14 ENSOANP00000022154 OA4 109
ENSP00000371859 HS14 ENSOANP00000022156 OA4 109
ENSP00000451818 HS14 ENSOANP00000022161 OA4 109
ENSP00000280987 HS14 ENSOANP00000022163 OA4 109
ENSP00000261475 HS14 ENSOANP00000022165 OA4 109
ENSP00000454657 HS14 ENSOANP00000022167 OA4 109
ENSP00000452603 HS14 ENSOANP00000022168 OA4 109
ENSP00000302647 HS14 ENSOANP00000022176 OA4 109
ENSP00000216807 HS14 ENSOANP00000022179 OA4 109
ENSP00000399718 HS14 ENSOANP00000025628 OA4 109
ENSP00000384817 HS14 ENSOANP00000022182 OA4 109
ENSP00000329452 HS14 ENSOANP00000022184 OA4 109
ENSP00000444254 HS14 ENSOANP00000032979 OA4 109
ENSP00000451131 HS14 ENSOANP00000017206 OA4 109
ENSP00000410711 HS14 ENSOANP00000017203 OA4 110
ENSP00000474524 HS14 ENSOANP00000011536 OA4 110
ENSP00000375026 HS14 ENSOANP00000017187 OA4 110
ENSP00000375031 HS14 ENSOANP00000017185 OA4 110
ENSP00000375038 HS14 ENSOANP00000015314 OA4 110
ENSP00000375041 HS14 ENSOANP00000015313 OA4 110
ENSP00000389934 HS14 ENSOANP00000018744 OAContig214 111
ENSP00000390531 HS14 ENSOANP00000018746 OAContig214 111
ENSP00000452521 HS14 ENSOANP00000018747 OAContig214 111
ENSP00000392368 HS14 ENSOANP00000026122 OAContig214 111
ENSP00000342518 HS14 ENSOANP00000018749 OAContig214 111
ENSP00000254286 HS14 ENSOANP00000018750 OAContig214 111
ENSP00000216455 HS14 ENSOANP00000018753 OAContig214 111
ENSP00000347602 HS14 ENSOANP00000018754 OAContig214 111
ENSP00000346359 HS14 ENSOANP00000018756 OAContig214 111
ENSP00000337439 HS14 ENSOANP00000026117 OAContig214 111
ENSP00000378557 HS14 ENSOANP00000018770 OAContig214 111
ENSP00000247194 HS14 ENSOANP00000018772 OAContig214 111
ENSP00000450749 HS14 ENSOANP00000018775 OAContig214 111
ENSP00000452964 HS14 ENSOANP00000029150 OAContig214 111
ENSP00000267484 HS14 ENSOANP00000018779 OAContig214 111
ENSP00000454748 HS14 ENSOANP00000018784 OAContig214 111
ENSP00000384801 HS14 ENSOANP00000018788 OAContig214 111
ENSP00000327255 HS14 ENSOANP00000018791 OAContig214 111
ENSP00000324920 HS14 ENSOANP00000018793 OAContig214 111
ENSP00000216513 HS14 ENSOANP00000032356 OAContig214 111
ENSP00000428263 HS14 ENSOANP00000006043 OAContig252 112
ENSP00000434045 HS14 ENSOANP00000006044 OAContig252 112
ENSP00000374507 HS14 ENSOANP00000006046 OAContig252 112
ENSP00000450883 HS14 ENSOANP00000006049 OAContig252 112
ENSP00000256343 HS14 ENSOANP00000006053 OAContig252 112
ENSP00000343199 HS14 ENSOANP00000006055 OAContig252 112
ENSP00000267620 HS14 ENSOANP00000006056 OAContig252 112
ENSP00000267622 HS14 ENSOANP00000006059 OAContig252 112
ENSP00000445618 HS14 ENSOANP00000006063 OAContig252 112
ENSP00000483888 HS14 ENSOANP00000006067 OAContig252 112
ENSP00000298875 HS14 ENSOANP00000006069 OAContig252 112
ENSP00000431840 HS14 ENSOANP00000006071 OAContig252 112
ENSP00000216487 HS14 ENSOANP00000006072 OAContig252 112
ENSP00000261245 HS14 ENSOANP00000014467 OAContig283 113
ENSP00000346959 HS14 ENSOANP00000014469 OAContig283 113
ENSP00000329127 HS14 ENSOANP00000014472 OAContig283 113
ENSP00000437955 HS14 ENSOANP00000014474 OAContig283 113
ENSP00000216294 HS14 ENSOANP00000014477 OAContig283 113
ENSP00000321427 HS14 ENSOANP00000014478 OAContig283 113
ENSP00000316729 HS14 ENSOANP00000014480 OAContig283 113
ENSP00000479431 HS14 ENSOANP00000014481 OAContig283 113
ENSP00000337641 HS14 ENSOANP00000014483 OAContig283 113
ENSP00000480112 HS14 ENSOANP00000014485 OAContig283 113
ENSP00000247225 HS14 ENSOANP00000014486 OAContig283 113
ENSP00000350719 HS14 ENSOANP00000014490 OAContig283 113
ENSP00000343925 HS14 ENSOANP00000014503 OAContig283 113
ENSP00000438404 HS14 ENSOANP00000008605 OAContig397 114
ENSP00000483154 HS14 ENSOANP00000029585 OAContig397 114
ENSP00000261681 HS14 ENSOANP00000008604 OAContig397 114
ENSP00000216442 HS14 ENSOANP00000008603 OAContig397 114
ENSP00000425299 HS14 ENSOANP00000027618 OAContig397 114
ENSP00000424992 HS14 ENSOANP00000029192 OAContig409 115
ENSP00000167106 HS14 ENSOANP00000016777 OAContig409 115
ENSP00000251089 HS14 ENSOANP00000016778 OAContig409 115
ENSP00000377369 HS14 ENSOANP00000016780 OAContig409 115
ENSP00000355319 HS14 ENSOANP00000016783 OAContig409 115
ENSP00000318222 HS14 ENSOANP00000016784 OAContig409 115
ENSP00000298351 HS14 ENSOANP00000016788 OAContig409 115
ENSP00000298352 HS14 ENSOANP00000016790 OAContig409 115
ENSP00000261534 HS14 ENSOANP00000016791 OAContig409 115
ENSP00000451976 HS14 ENSOANP00000016796 OAContig409 115
ENSP00000216468 HS14 ENSOANP00000016797 OAContig409 115
ENSP00000216471 HS14 ENSOANP00000016799 OAContig409 115
ENSP00000370215 HS14 ENSOANP00000016801 OAContig409 115
ENSP00000451857 HS14 ENSOANP00000016802 OAContig409 115
ENSP00000216479 HS14 ENSOANP00000016804 OAContig409 115
ENSP00000216484 HS14 ENSOANP00000016809 OAContig409 115
ENSP00000446309 HS14 ENSOANP00000017022 OAContig588 116
ENSP00000438195 HS14 ENSOANP00000017031 OAContig588 116
ENSP00000444955 HS14 ENSOANP00000017035 OAContig588 116
ENSP00000451535 HS14 ENSOANP00000030045 OAContig588 116
ENSP00000446355 HS14 ENSOANP00000017040 OAContig588 116
ENSP00000437362 HS14 ENSOANP00000017041 OAContig588 116
ENSP00000438480 HS14 ENSOANP00000017043 OAContig588 116
ENSP00000452148 HS14 ENSOANP00000017045 OAContig588 116
ENSP00000452420 HS14 ENSOANP00000017046 OAContig588 116
ENSP00000444955 HS14 ENSOANP00000017015 OAContig588 117
ENSP00000451535 HS14 ENSOANP00000017020 OAContig588 117
ENSP00000443059 HS14 ENSOANP00000017021 OAContig588 117
ENSP00000441696 HS14 ENSOANP00000017025 OAContig588 117
ENSP00000450505 HS14 ENSOANP00000017035 OAContig588 117
ENSP00000452087 HS14 ENSOANP00000017040 OAContig588 117
ENSP00000452526 HS14 ENSOANP00000017041 OAContig588 117
ENSP00000452100 HS14 ENSOANP00000017044 OAContig588 117
ENSP00000450950 HS14 ENSOANP00000017045 OAContig588 117
ENSP00000438290 HS14 ENSOANP00000017022 OAContig588 118
ENSP00000446015 HS14 ENSOANP00000017023 OAContig588 118
ENSP00000452148 HS14 ENSOANP00000017024 OAContig588 118
ENSP00000451735 HS14 ENSOANP00000017025 OAContig588 118
ENSP00000452585 HS14 ENSOANP00000017030 OAContig588 118
ENSP00000451177 HS14 ENSOANP00000017032 OAContig588 118
ENSP00000451750 HS14 ENSOANP00000017045 OAContig588 118
ENSP00000302437 HS14 ENSOANP00000017050 OAContig588 119
ENSP00000443297 HS14 ENSOANP00000017047 OAContig588 119
ENSP00000446015 HS14 ENSOANP00000017045 OAContig588 119
ENSP00000452067 HS14 ENSOANP00000017032 OAContig588 119
ENSP00000452431 HS14 ENSOANP00000017031 OAContig588 119
ENSP00000450448 HS14 ENSOANP00000017030 OAContig588 119
ENSP00000451735 HS14 ENSOANP00000017025 OAContig588 119
ENSP00000450950 HS14 ENSOANP00000017023 OAContig588 119
ENSP00000452585 HS14 ENSOANP00000017021 OAContig588 119
ENSP00000451578 HS14 ENSOANP00000017018 OAContig588 119
ENSP00000451750 HS14 ENSOANP00000017015 OAContig588 119
ENSP00000446309 HS14 ENSOANP00000017041 OAContig588 120
ENSP00000438290 HS14 ENSOANP00000017032 OAContig588 120
ENSP00000443059 HS14 ENSOANP00000017030 OAContig588 120
ENSP00000452148 HS14 ENSOANP00000017024 OAContig588 120
ENSP00000452111 HS14 ENSOANP00000017023 OAContig588 120
ENSP00000450448 HS14 ENSOANP00000017021 OAContig588 120
ENSP00000450950 HS14 ENSOANP00000017015 OAContig588 120
ENSP00000414558 HS14 ENSOANP00000017013 OAContig588 121
ENSP00000285848 HS14 ENSOANP00000017009 OAContig588 121
ENSP00000380662 HS14 ENSOANP00000017004 OAContig588 121
ENSP00000206474 HS14 ENSOANP00000017001 OAContig588 121
ENSP00000262713 HS14 ENSOANP00000017000 OAContig588 121
ENSP00000299088 HS14 ENSOANP00000016999 OAContig588 121
ENSP00000431150 HS14 ENSOANP00000001682 OAContig867 122
ENSP00000326366 HS14 ENSOANP00000001680 OAContig867 122
ENSP00000450444 HS14 ENSOANP00000028899 OAContig867 122
ENSP00000311224 HS14 ENSOANP00000001671 OAContig867 122
ENSP00000452037 HS14 ENSOANP00000001670 OAContig867 122
ENSP00000377634 HS14 ENSOANP00000029117 OAContig867 122
ENSP00000238616 HS14 ENSOANP00000012344 OAUltra143 123
ENSP00000303145 HS14 ENSOANP00000012345 OAUltra143 123
ENSP00000306245 HS14 ENSOANP00000008039 OAUltra143 123
ENSP00000238667 HS14 ENSOANP00000008041 OAUltra143 123
ENSP00000256319 HS14 ENSOANP00000008042 OAUltra143 123
ENSP00000450713 HS14 ENSOANP00000025934 OAUltra143 123
ENSP00000238682 HS14 ENSOANP00000008045 OAUltra143 123
ENSP00000238628 HS14 ENSOANP00000008047 OAUltra143 123
ENSP00000261530 HS14 ENSOANP00000029653 OAUltra143 123
ENSP00000330049 HS14 ENSOANP00000012600 OAUltra163 124
ENSP00000319654 HS14 ENSOANP00000012601 OAUltra163 124
ENSP00000319511 HS14 ENSOANP00000012612 OAUltra163 124
ENSP00000319322 HS14 ENSOANP00000012624 OAUltra163 124
ENSP00000319071 HS14 ENSOANP00000027083 OAUltra163 124
ENSP00000451021 HS14 ENSOANP00000027069 OAUltra163 124
ENSP00000216489 HS14 ENSOANP00000017176 OAUltra188 125
ENSP00000450849 HS14 ENSOANP00000028549 OAUltra188 125
ENSP00000451129 HS14 ENSOANP00000017177 OAUltra188 125
ENSP00000238561 HS14 ENSOANP00000006906 OAUltra188 125
ENSP00000450683 HS14 ENSOANP00000006908 OAUltra188 125
ENSP00000450980 HS14 ENSOANP00000003289 OAUltra188 125
ENSP00000281129 HS14 ENSOANP00000016831 OAUltra188 125
ENSP00000441235 HS14 ENSOANP00000016827 OAUltra188 125
ENSP00000450857 HS14 ENSOANP00000011690 OAUltra188 125
ENSP00000337053 HS14 ENSOANP00000011689 OAUltra188 125
ENSP00000376911 HS14 ENSOANP00000008631 OAUltra378 126
ENSP00000163416 HS14 ENSOANP00000008635 OAUltra378 126
ENSP00000216492 HS14 ENSOANP00000008638 OAUltra378 126
ENSP00000451091 HS14 ENSOANP00000008642 OAUltra378 126
ENSP00000451369 HS14 ENSOANP00000012382 OAUltra378 126
ENSP00000013070 HS14 ENSOANP00000000710 OAUltra378 126
ENSP00000335615 HS14 ENSOANP00000000711 OAUltra378 126
ENSP00000451360 HS14 ENSOANP00000017807 OAUltra378 126
ENSP00000376851 HS14 ENSOANP00000032536 OAUltra378 126
ENSP00000451575 HS14 ENSOANP00000017809 OAUltra378 126
ENSP00000203664 HS14 ENSOANP00000017814 OAUltra378 126
ENSP00000305924 HS14 ENSOANP00000017815 OAUltra378 126
ENSP00000450896 HS14 ENSOANP00000017817 OAUltra378 126
ENSP00000342850 HS14 ENSOANP00000019070 OAUltra378 126
ENSP00000238558 HS14 ENSOANP00000019064 OAUltra378 126
ENSP00000435681 HS14 ENSOANP00000019062 OAUltra378 126
ENSP00000298912 HS14 ENSOANP00000019056 OAUltra378 126
ENSP00000334308 HS14 ENSOANP00000014570 OAUltra378 126
ENSP00000450482 HS14 ENSOANP00000010515 OAUltra378 126
ENSP00000353010 HS14 ENSOANP00000010508 OAUltra378 126
ENSP00000451188 HS14 ENSOANP00000010507 OAUltra378 126
ENSP00000216277 HS14 ENSOANP00000021783 OAUltra378 126
ENSP00000216639 HS14 ENSOANP00000019230 OAUltra378 126
ENSP00000349723 HS14 ENSOANP00000023265 OAUltra378 126
ENSP00000327436 HS14 ENSOANP00000023271 OAUltra378 126
ENSP00000330601 HS14 ENSOANP00000003822 OAUltra378 126
ENSP00000261835 HS14 ENSOANP00000012256 OAUltra378 126
ENSP00000334314 HS14 ENSOANP00000006413 OAUltra378 126
ENSP00000307126 HS14 ENSOANP00000019658 OAUltra378 126
ENSP00000262238 HS14 ENSOANP00000009110 OAUltra378 126
ENSP00000352167 HS14 ENSOANP00000009111 OAUltra378 126
ENSP00000376620 HS14 ENSOANP00000009121 OAUltra378 126
ENSP00000450661 HS14 ENSOANP00000009122 OAUltra378 126
ENSP00000411124 HS14 ENSOANP00000030377 OAUltra378 126
ENSP00000340292 HS14 ENSOANP00000009124 OAUltra378 126
ENSP00000412324 HS14 ENSOANP00000009126 OAUltra378 126
ENSP00000348965 HS14 ENSOANP00000009129 OAUltra378 126
ENSP00000335153 HS14 ENSOANP00000009131 OAUltra378 126
ENSP00000395793 HS14 ENSOANP00000009135 OAUltra378 126
ENSP00000355304 HS14 ENSOANP00000009139 OAUltra378 126
ENSP00000399863 HS14 ENSOANP00000009142 OAUltra378 126
ENSP00000352510 HS14 ENSOANP00000009145 OAUltra378 126
ENSP00000286918 HS14 ENSOANP00000009147 OAUltra378 126
ENSP00000330601 HS14 ENSOANP00000002277 OAUltra67 127
ENSP00000307126 HS14 ENSOANP00000002312 OAUltra67 127
ENSP00000348965 HS14 ENSOANP00000002325 OAUltra67 127
ENSP00000355237 HS14 ENSOANP00000016244 OAUltra67 127
ENSP00000388241 HS14 ENSOANP00000016261 OAUltra67 127
ENSP00000333019 HS14 ENSOANP00000025051 OAUltra67 127
ENSP00000450688 HS14 ENSOANP00000016278 OAUltra67 127
ENSP00000407238 HS14 ENSOANP00000016291 OAUltra67 127
ENSP00000438677 HS14 ENSOANP00000016293 OAUltra67 127
ENSP00000379895 HS15 ENSOANP00000010951 OA2 128
ENSP00000267842 HS15 ENSOANP00000010953 OA2 128
ENSP00000267845 HS15 ENSOANP00000010955 OA2 128
ENSP00000220429 HS15 ENSOANP00000010956 OA2 128
ENSP00000302239 HS15 ENSOANP00000010964 OA2 128
ENSP00000320239 HS15 ENSOANP00000010971 OA2 128
ENSP00000261854 HS15 ENSOANP00000013833 OA2 128
[truncated: 4,393 more rows]
