# Supplementary material for: Deficit of Mitonuclear Genes on the Human X Chromosome Predates Sex Chromosome Formation
Source: Genome Biol Evol. 2015 Jan 29;7(2):636–41. doi: 10.1093/gbe/evv017 (PMC4350183; doi:10.1093/gbe/evv017)
Supplement: Supplementary Data [file supp_evv017_Supp4_2014-09-16-hsap-vs-ggal-collinearity.tsv]

GGID GGCHR HSID HSCHR ALN
ENSGALP00000043387 GG1 ENSP00000436792 HS1 0
ENSGALP00000016759 GG1 ENSP00000356265 HS1 0
ENSGALP00000016789 GG1 ENSP00000476755 HS1 0
ENSGALP00000017813 GG1 ENSP00000356209 HS1 0
ENSGALP00000018369 GG1 ENSP00000347041 HS1 0
ENSGALP00000018373 GG1 ENSP00000343924 HS1 0
ENSGALP00000018449 GG1 ENSP00000350718 HS1 0
ENSGALP00000018626 GG1 ENSP00000483628 HS1 0
ENSGALP00000027628 GG1 ENSP00000340811 HS1 1
ENSGALP00000035659 GG1 ENSP00000345868 HS1 1
ENSGALP00000027629 GG1 ENSP00000343676 HS1 1
ENSGALP00000042785 GG1 ENSP00000421752 HS1 1
ENSGALP00000035658 GG1 ENSP00000349748 HS1 1
ENSGALP00000027652 GG1 ENSP00000362179 HS1 1
ENSGALP00000029846 GG1 ENSP00000445122 HS1 2
ENSGALP00000023770 GG1 ENSP00000354314 HS1 2
ENSGALP00000023788 GG1 ENSP00000235521 HS1 2
ENSGALP00000023798 GG1 ENSP00000358437 HS1 2
ENSGALP00000023801 GG1 ENSP00000337804 HS1 2
ENSGALP00000023833 GG1 ENSP00000308179 HS1 2
ENSGALP00000023837 GG1 ENSP00000358451 HS1 2
ENSGALP00000023291 GG1 ENSP00000358458 HS1 2
ENSGALP00000023881 GG1 ENSP00000351899 HS1 2
ENSGALP00000024150 GG1 ENSP00000445306 HS1 2
ENSGALP00000024153 GG1 ENSP00000358512 HS1 2
ENSGALP00000024171 GG1 ENSP00000358515 HS1 2
ENSGALP00000036165 GG1 ENSP00000261448 HS1 2
ENSGALP00000024186 GG1 ENSP00000358522 HS1 2
ENSGALP00000024492 GG1 ENSP00000356770 HS1 3
ENSGALP00000024514 GG1 ENSP00000236137 HS1 3
ENSGALP00000024519 GG1 ENSP00000356780 HS1 3
ENSGALP00000024524 GG1 ENSP00000356782 HS1 3
ENSGALP00000024531 GG1 ENSP00000356785 HS1 3
ENSGALP00000036140 GG1 ENSP00000356789 HS1 3
ENSGALP00000029810 GG1 ENSP00000356791 HS1 3
ENSGALP00000024539 GG1 ENSP00000356793 HS1 3
ENSGALP00000024551 GG1 ENSP00000356795 HS1 3
ENSGALP00000029808 GG1 ENSP00000271375 HS1 3
ENSGALP00000024553 GG1 ENSP00000356807 HS1 3
ENSGALP00000024554 GG1 ENSP00000441039 HS1 3
ENSGALP00000024849 GG1 ENSP00000356814 HS1 4
ENSGALP00000024854 GG1 ENSP00000271373 HS1 4
ENSGALP00000024855 GG1 ENSP00000352513 HS1 4
ENSGALP00000024858 GG1 ENSP00000356828 HS1 4
ENSGALP00000043319 GG1 ENSP00000359540 HS1 4
ENSGALP00000024859 GG1 ENSP00000354782 HS1 4
ENSGALP00000029768 GG1 ENSP00000356840 HS1 4
ENSGALP00000024871 GG1 ENSP00000271385 HS1 4
ENSGALP00000024874 GG1 ENSP00000356842 HS1 4
ENSGALP00000024875 GG1 ENSP00000356846 HS1 4
ENSGALP00000024878 GG1 ENSP00000271417 HS1 4
ENSGALP00000015856 GG1 ENSP00000355396 HS1 5
ENSGALP00000015862 GG1 ENSP00000358640 HS1 5
ENSGALP00000030045 GG1 ENSP00000358644 HS1 5
ENSGALP00000015930 GG1 ENSP00000476252 HS1 5
ENSGALP00000016120 GG1 ENSP00000358723 HS1 5
ENSGALP00000016483 GG1 ENSP00000271324 HS1 5
ENSGALP00000016570 GG1 ENSP00000436656 HS1 5
ENSGALP00000039436 GG1 ENSP00000369784 HS10 6
ENSGALP00000010226 GG1 ENSP00000369293 HS10 6
ENSGALP00000010223 GG1 ENSP00000369218 HS10 6
ENSGALP00000010211 GG1 ENSP00000443319 HS10 6
ENSGALP00000039316 GG1 ENSP00000263125 HS10 6
ENSGALP00000015080 GG1 ENSP00000355109 HS10 6
ENSGALP00000011148 GG1 ENSP00000380333 HS10 6
ENSGALP00000010937 GG1 ENSP00000368881 HS10 6
ENSGALP00000010899 GG1 ENSP00000349142 HS10 6
ENSGALP00000010875 GG1 ENSP00000340271 HS10 6
ENSGALP00000010868 GG1 ENSP00000368632 HS10 6
ENSGALP00000010844 GG1 ENSP00000443926 HS10 6
ENSGALP00000010831 GG1 ENSP00000368539 HS10 6
ENSGALP00000010799 GG1 ENSP00000368517 HS10 6
ENSGALP00000010817 GG1 ENSP00000277570 HS10 6
ENSGALP00000010803 GG1 ENSP00000348708 HS10 6
ENSGALP00000005812 GG1 ENSP00000263035 HS10 6
ENSGALP00000022602 GG1 ENSP00000298428 HS10 6
ENSGALP00000022598 GG1 ENSP00000368219 HS10 6
ENSGALP00000022692 GG1 ENSP00000281141 HS10 6
ENSGALP00000016024 GG1 ENSP00000478874 HS10 6
ENSGALP00000042705 GG1 ENSP00000368102 HS10 6
ENSGALP00000022287 GG1 ENSP00000368022 HS10 6
ENSGALP00000005458 GG1 ENSP00000418268 HS10 6
ENSGALP00000023443 GG1 ENSP00000263038 HS10 6
ENSGALP00000023456 GG1 ENSP00000367893 HS10 6
ENSGALP00000010791 GG1 ENSP00000345773 HS10 6
ENSGALP00000010775 GG1 ENSP00000367835 HS10 6
ENSGALP00000010751 GG1 ENSP00000350032 HS10 6
ENSGALP00000042363 GG1 ENSP00000181796 HS10 6
ENSGALP00000010718 GG1 ENSP00000367623 HS10 6
ENSGALP00000028525 GG1 ENSP00000346997 HS10 6
ENSGALP00000022533 GG1 ENSP00000367527 HS10 6
ENSGALP00000000611 GG1 ENSP00000384334 HS10 6
ENSGALP00000013249 GG1 ENSP00000369335 HS10 7
ENSGALP00000013266 GG1 ENSP00000369436 HS10 7
ENSGALP00000013267 GG1 ENSP00000369538 HS10 7
ENSGALP00000013269 GG1 ENSP00000328426 HS10 7
ENSGALP00000013670 GG1 ENSP00000350331 HS10 7
ENSGALP00000039444 GG1 ENSP00000369689 HS10 7
ENSGALP00000013731 GG1 ENSP00000347134 HS10 7
ENSGALP00000039436 GG1 ENSP00000369784 HS10 7
ENSGALP00000027951 GG1 ENSP00000386987 HS11 8
ENSGALP00000027949 GG1 ENSP00000310305 HS11 8
ENSGALP00000027946 GG1 ENSP00000263674 HS11 8
ENSGALP00000029389 GG1 ENSP00000377207 HS11 8
ENSGALP00000027942 GG1 ENSP00000064778 HS11 8
ENSGALP00000027940 GG1 ENSP00000346127 HS11 8
ENSGALP00000030639 GG1 ENSP00000336850 HS11 8
ENSGALP00000027936 GG1 ENSP00000308717 HS11 8
ENSGALP00000027934 GG1 ENSP00000438071 HS11 8
ENSGALP00000027933 GG1 ENSP00000344431 HS11 8
ENSGALP00000027932 GG1 ENSP00000312029 HS11 8
ENSGALP00000027928 GG1 ENSP00000334379 HS11 8
ENSGALP00000027925 GG1 ENSP00000381461 HS11 8
ENSGALP00000027922 GG1 ENSP00000401749 HS11 8
ENSGALP00000027915 GG1 ENSP00000263671 HS11 8
ENSGALP00000027908 GG1 ENSP00000289575 HS11 8
ENSGALP00000035619 GG1 ENSP00000365295 HS11 9
ENSGALP00000027828 GG1 ENSP00000377055 HS11 9
ENSGALP00000000096 GG1 ENSP00000435421 HS11 9
ENSGALP00000027829 GG1 ENSP00000260056 HS11 9
ENSGALP00000027831 GG1 ENSP00000298281 HS11 9
ENSGALP00000027832 GG1 ENSP00000435790 HS11 9
ENSGALP00000027835 GG1 ENSP00000434724 HS11 9
ENSGALP00000027838 GG1 ENSP00000365272 HS11 9
ENSGALP00000022733 GG1 ENSP00000351737 HS11 9
ENSGALP00000022737 GG1 ENSP00000320649 HS11 9
ENSGALP00000022754 GG1 ENSP00000318803 HS11 9
ENSGALP00000021596 GG1 ENSP00000280245 HS11 9
ENSGALP00000025503 GG1 ENSP00000377015 HS11 9
ENSGALP00000022724 GG1 ENSP00000338186 HS11 9
ENSGALP00000002814 GG1 ENSP00000278483 HS11 9
ENSGALP00000024716 GG1 ENSP00000411690 HS11 10
ENSGALP00000024751 GG1 ENSP00000329797 HS11 10
ENSGALP00000024768 GG1 ENSP00000432282 HS11 10
ENSGALP00000024779 GG1 ENSP00000394114 HS11 10
ENSGALP00000024855 GG1 ENSP00000322460 HS11 10
ENSGALP00000024925 GG1 ENSP00000335320 HS11 10
ENSGALP00000024939 GG1 ENSP00000431164 HS11 10
ENSGALP00000036048 GG1 ENSP00000260264 HS11 10
ENSGALP00000029745 GG1 ENSP00000405577 HS11 10
ENSGALP00000021279 GG1 ENSP00000382382 HS11 11
ENSGALP00000041837 GG1 ENSP00000256196 HS11 11
ENSGALP00000036646 GG1 ENSP00000282096 HS11 11
ENSGALP00000021476 GG1 ENSP00000428882 HS11 11
ENSGALP00000021536 GG1 ENSP00000433233 HS11 11
ENSGALP00000021561 GG1 ENSP00000314042 HS11 11
ENSGALP00000041792 GG1 ENSP00000445175 HS11 11
ENSGALP00000010382 GG1 ENSP00000380258 HS11 12
ENSGALP00000041300 GG1 ENSP00000386160 HS11 12
ENSGALP00000041981 GG1 ENSP00000350222 HS11 12
ENSGALP00000041422 GG1 ENSP00000322088 HS11 12
ENSGALP00000027974 GG1 ENSP00000333994 HS11 12
ENSGALP00000040882 GG1 ENSP00000369559 HS11 12
ENSGALP00000029379 GG1 ENSP00000322939 HS11 12
ENSGALP00000016479 GG1 ENSP00000351342 HS11 13
ENSGALP00000016655 GG1 ENSP00000400113 HS11 13
ENSGALP00000043387 GG1 ENSP00000431813 HS11 13
ENSGALP00000016680 GG1 ENSP00000434199 HS11 13
ENSGALP00000016759 GG1 ENSP00000435395 HS11 13
ENSGALP00000017782 GG1 ENSP00000278193 HS11 13
ENSGALP00000027647 GG1 ENSP00000260283 HS11 14
ENSGALP00000040794 GG1 ENSP00000260270 HS11 14
ENSGALP00000021028 GG1 ENSP00000432112 HS11 14
ENSGALP00000027652 GG1 ENSP00000431821 HS11 14
ENSGALP00000027654 GG1 ENSP00000331581 HS11 14
ENSGALP00000027656 GG1 ENSP00000314348 HS11 14
ENSGALP00000042796 GG1 ENSP00000265843 HS11 14
ENSGALP00000027658 GG1 ENSP00000315386 HS11 14
ENSGALP00000027660 GG1 ENSP00000388058 HS11 14
ENSGALP00000027663 GG1 ENSP00000278612 HS11 14
ENSGALP00000027665 GG1 ENSP00000265838 HS11 14
ENSGALP00000027672 GG1 ENSP00000435376 HS11 14
ENSGALP00000027673 GG1 ENSP00000322594 HS11 14
ENSGALP00000027674 GG1 ENSP00000436785 HS11 14
ENSGALP00000027678 GG1 ENSP00000265840 HS11 14
ENSGALP00000027679 GG1 ENSP00000397673 HS11 14
ENSGALP00000027682 GG1 ENSP00000282251 HS11 14
ENSGALP00000027685 GG1 ENSP00000282249 HS11 14
ENSGALP00000041812 GG1 ENSP00000278618 HS11 14
ENSGALP00000043444 GG1 ENSP00000432163 HS11 14
ENSGALP00000027692 GG1 ENSP00000304713 HS11 14
ENSGALP00000035654 GG1 ENSP00000282499 HS11 14
ENSGALP00000029435 GG1 ENSP00000376865 HS11 14
ENSGALP00000027700 GG1 ENSP00000381167 HS11 14
ENSGALP00000027704 GG1 ENSP00000260247 HS11 14
ENSGALP00000027709 GG1 ENSP00000260228 HS11 14
ENSGALP00000035647 GG1 ENSP00000381204 HS11 14
ENSGALP00000035646 GG1 ENSP00000263464 HS11 14
ENSGALP00000027721 GG1 ENSP00000478927 HS11 14
ENSGALP00000027722 GG1 ENSP00000414390 HS11 14
ENSGALP00000035641 GG1 ENSP00000263468 HS11 14
ENSGALP00000035639 GG1 ENSP00000335255 HS11 14
ENSGALP00000027733 GG1 ENSP00000340913 HS11 14
ENSGALP00000027736 GG1 ENSP00000325120 HS11 14
ENSGALP00000027741 GG1 ENSP00000298815 HS11 14
ENSGALP00000027744 GG1 ENSP00000436185 HS11 14
ENSGALP00000029430 GG1 ENSP00000397156 HS11 14
ENSGALP00000027746 GG1 ENSP00000434552 HS11 14
ENSGALP00000042583 GG1 ENSP00000345752 HS11 14
ENSGALP00000027750 GG1 ENSP00000317902 HS11 14
ENSGALP00000027754 GG1 ENSP00000351631 HS11 14
ENSGALP00000027757 GG1 ENSP00000441927 HS11 14
ENSGALP00000027758 GG1 ENSP00000278505 HS11 14
ENSGALP00000027760 GG1 ENSP00000475615 HS11 14
ENSGALP00000027763 GG1 ENSP00000387739 HS11 14
ENSGALP00000015942 GG1 ENSP00000351602 HS11 14
ENSGALP00000027765 GG1 ENSP00000440396 HS11 14
ENSGALP00000027766 GG1 ENSP00000385614 HS11 14
ENSGALP00000027767 GG1 ENSP00000243673 HS11 14
ENSGALP00000027769 GG1 ENSP00000227638 HS11 14
ENSGALP00000027770 GG1 ENSP00000313699 HS11 14
ENSGALP00000027776 GG1 ENSP00000386607 HS11 14
ENSGALP00000027778 GG1 ENSP00000251871 HS11 14
ENSGALP00000027779 GG1 ENSP00000346403 HS11 14
ENSGALP00000027781 GG1 ENSP00000410409 HS11 14
ENSGALP00000035627 GG1 ENSP00000316681 HS11 14
ENSGALP00000041029 GG1 ENSP00000479594 HS11 14
ENSGALP00000027787 GG1 ENSP00000298050 HS11 14
ENSGALP00000027789 GG1 ENSP00000317382 HS11 14
ENSGALP00000027791 GG1 ENSP00000257068 HS11 14
ENSGALP00000027797 GG1 ENSP00000387040 HS11 14
ENSGALP00000041804 GG1 ENSP00000319255 HS11 14
ENSGALP00000027801 GG1 ENSP00000432481 HS11 14
ENSGALP00000027810 GG1 ENSP00000263317 HS11 14
ENSGALP00000027812 GG1 ENSP00000263321 HS11 14
ENSGALP00000027813 GG1 ENSP00000306138 HS11 14
ENSGALP00000027816 GG1 ENSP00000227266 HS11 14
ENSGALP00000043111 GG1 ENSP00000243662 HS11 14
ENSGALP00000027818 GG1 ENSP00000306344 HS11 14
ENSGALP00000027820 GG1 ENSP00000434034 HS11 14
ENSGALP00000027822 GG1 ENSP00000280258 HS11 14
ENSGALP00000027827 GG1 ENSP00000376998 HS11 14
ENSGALP00000041028 GG1 ENSP00000415528 HS11 14
ENSGALP00000027845 GG1 ENSP00000483150 HS11 14
ENSGALP00000027851 GG1 ENSP00000281038 HS11 14
ENSGALP00000027866 GG1 ENSP00000431876 HS11 14
ENSGALP00000029406 GG1 ENSP00000299626 HS11 14
ENSGALP00000041502 GG1 ENSP00000281030 HS11 14
ENSGALP00000027863 GG1 ENSP00000316482 HS11 14
ENSGALP00000000127 GG1 ENSP00000434466 HS11 14
ENSGALP00000041988 GG1 ENSP00000436086 HS11 14
ENSGALP00000041351 GG1 ENSP00000311513 HS11 14
ENSGALP00000013949 GG1 ENSP00000433919 HS11 14
ENSGALP00000002455 GG1 ENSP00000318770 HS11 14
ENSGALP00000000961 GG1 ENSP00000278568 HS11 14
ENSGALP00000000971 GG1 ENSP00000365390 HS11 14
ENSGALP00000001044 GG1 ENSP00000386331 HS11 14
ENSGALP00000001091 GG1 ENSP00000409996 HS11 14
ENSGALP00000030736 GG1 ENSP00000434480 HS11 14
ENSGALP00000001104 GG1 ENSP00000332668 HS11 14
ENSGALP00000001190 GG1 ENSP00000385766 HS11 14
ENSGALP00000001210 GG1 ENSP00000433205 HS11 14
ENSGALP00000001227 GG1 ENSP00000260045 HS11 14
ENSGALP00000001229 GG1 ENSP00000325526 HS11 14
ENSGALP00000035610 GG1 ENSP00000348455 HS11 14
ENSGALP00000027960 GG1 ENSP00000299441 HS11 15
ENSGALP00000035601 GG1 ENSP00000299427 HS11 15
ENSGALP00000027964 GG1 ENSP00000439606 HS11 15
ENSGALP00000043080 GG1 ENSP00000254605 HS11 15
ENSGALP00000035598 GG1 ENSP00000484121 HS11 15
ENSGALP00000029287 GG1 ENSP00000340797 HS11 15
ENSGALP00000035386 GG1 ENSP00000265983 HS11 15
ENSGALP00000041370 GG1 ENSP00000477213 HS11 15
ENSGALP00000041541 GG1 ENSP00000340409 HS11 15
ENSGALP00000043083 GG1 ENSP00000435534 HS11 15
ENSGALP00000035597 GG1 ENSP00000369268 HS11 15
ENSGALP00000005392 GG1 ENSP00000265978 HS11 15
ENSGALP00000041300 GG1 ENSP00000322939 HS11 15
ENSGALP00000042426 GG1 ENSP00000347997 HS11 15
ENSGALP00000041981 GG1 ENSP00000321729 HS11 15
ENSGALP00000040882 GG1 ENSP00000380155 HS11 15
ENSGALP00000029379 GG1 ENSP00000386160 HS11 15
ENSGALP00000027981 GG1 ENSP00000300738 HS11 15
ENSGALP00000027982 GG1 ENSP00000478059 HS11 15
ENSGALP00000043362 GG1 ENSP00000339467 HS11 15
ENSGALP00000043185 GG1 ENSP00000278243 HS11 15
ENSGALP00000022023 GG1 ENSP00000352091 HS11 15
ENSGALP00000022064 GG1 ENSP00000250699 HS11 15
ENSGALP00000020550 GG1 ENSP00000380258 HS11 15
ENSGALP00000014824 GG1 ENSP00000198801 HS11 16
ENSGALP00000012027 GG1 ENSP00000307093 HS11 16
ENSGALP00000027954 GG1 ENSP00000337972 HS11 16
ENSGALP00000035584 GG1 ENSP00000278572 HS11 16
ENSGALP00000041437 GG1 ENSP00000432097 HS11 16
ENSGALP00000027920 GG1 ENSP00000436759 HS11 16
ENSGALP00000027918 GG1 ENSP00000339918 HS11 16
ENSGALP00000027916 GG1 ENSP00000299563 HS11 16
ENSGALP00000027913 GG1 ENSP00000263681 HS11 16
ENSGALP00000035575 GG1 ENSP00000310557 HS11 16
ENSGALP00000035573 GG1 ENSP00000298198 HS11 16
ENSGALP00000015845 GG1 ENSP00000300145 HS12 17
ENSGALP00000015856 GG1 ENSP00000326759 HS12 17
ENSGALP00000015862 GG1 ENSP00000448071 HS12 17
ENSGALP00000030045 GG1 ENSP00000479232 HS12 17
ENSGALP00000015877 GG1 ENSP00000280377 HS12 17
ENSGALP00000015915 GG1 ENSP00000377250 HS12 17
ENSGALP00000015930 GG1 ENSP00000228705 HS12 17
ENSGALP00000015936 GG1 ENSP00000299178 HS12 17
ENSGALP00000015944 GG1 ENSP00000261234 HS12 17
ENSGALP00000015959 GG1 ENSP00000347198 HS12 17
ENSGALP00000043432 GG1 ENSP00000311486 HS12 17
ENSGALP00000015971 GG1 ENSP00000327821 HS12 17
ENSGALP00000015982 GG1 ENSP00000329967 HS12 17
ENSGALP00000015985 GG1 ENSP00000443021 HS12 17
ENSGALP00000016008 GG1 ENSP00000438497 HS12 17
ENSGALP00000016016 GG1 ENSP00000440207 HS12 17
ENSGALP00000016025 GG1 ENSP00000286574 HS12 17
ENSGALP00000016035 GG1 ENSP00000308369 HS12 17
ENSGALP00000041731 GG1 ENSP00000347324 HS12 17
ENSGALP00000016038 GG1 ENSP00000437621 HS12 17
ENSGALP00000037846 GG1 ENSP00000437372 HS12 17
ENSGALP00000016042 GG1 ENSP00000454670 HS12 17
ENSGALP00000016051 GG1 ENSP00000443287 HS12 17
ENSGALP00000016069 GG1 ENSP00000352780 HS12 17
ENSGALP00000016080 GG1 ENSP00000442318 HS12 17
ENSGALP00000016084 GG1 ENSP00000342105 HS12 17
ENSGALP00000016086 GG1 ENSP00000229135 HS12 17
ENSGALP00000016087 GG1 ENSP00000442424 HS12 17
ENSGALP00000016111 GG1 ENSP00000302537 HS12 17
ENSGALP00000016120 GG1 ENSP00000439966 HS12 17
ENSGALP00000016133 GG1 ENSP00000229179 HS12 17
ENSGALP00000016141 GG1 ENSP00000381089 HS12 17
ENSGALP00000016144 GG1 ENSP00000258149 HS12 17
ENSGALP00000016151 GG1 ENSP00000339157 HS12 17
ENSGALP00000016173 GG1 ENSP00000266679 HS12 17
ENSGALP00000016177 GG1 ENSP00000261267 HS12 17
ENSGALP00000041034 GG1 ENSP00000247843 HS12 17
ENSGALP00000016181 GG1 ENSP00000450048 HS12 17
ENSGALP00000016196 GG1 ENSP00000299300 HS12 17
ENSGALP00000016197 GG1 ENSP00000355166 HS12 17
ENSGALP00000016269 GG1 ENSP00000332413 HS12 17
ENSGALP00000016168 GG1 ENSP00000447300 HS12 17
ENSGALP00000016285 GG1 ENSP00000448753 HS12 17
ENSGALP00000016295 GG1 ENSP00000449260 HS12 17
ENSGALP00000016303 GG1 ENSP00000258111 HS12 17
ENSGALP00000016311 GG1 ENSP00000334928 HS12 17
ENSGALP00000016479 GG1 ENSP00000283228 HS12 17
ENSGALP00000016483 GG1 ENSP00000247829 HS12 17
ENSGALP00000016507 GG1 ENSP00000266674 HS12 17
ENSGALP00000016526 GG1 ENSP00000368017 HS12 17
ENSGALP00000040928 GG1 ENSP00000266673 HS12 17
ENSGALP00000016534 GG1 ENSP00000261263 HS12 17
ENSGALP00000016547 GG1 ENSP00000448182 HS12 17
ENSGALP00000037703 GG1 ENSP00000329093 HS12 17
ENSGALP00000016562 GG1 ENSP00000261180 HS12 17
ENSGALP00000016570 GG1 ENSP00000449253 HS12 17
ENSGALP00000016579 GG1 ENSP00000386959 HS12 17
ENSGALP00000016599 GG1 ENSP00000367967 HS12 17
ENSGALP00000016606 GG1 ENSP00000229214 HS12 17
ENSGALP00000016623 GG1 ENSP00000376947 HS12 17
ENSGALP00000016641 GG1 ENSP00000261183 HS12 17
ENSGALP00000016655 GG1 ENSP00000403397 HS12 17
ENSGALP00000043387 GG1 ENSP00000449824 HS12 17
ENSGALP00000016680 GG1 ENSP00000323246 HS12 17
ENSGALP00000016759 GG1 ENSP00000381007 HS12 17
ENSGALP00000042359 GG1 ENSP00000376932 HS12 17
ENSGALP00000016783 GG1 ENSP00000328088 HS12 17
ENSGALP00000016789 GG1 ENSP00000261207 HS12 17
ENSGALP00000017072 GG1 ENSP00000400895 HS12 17
ENSGALP00000017773 GG1 ENSP00000483259 HS12 17
ENSGALP00000030023 GG1 ENSP00000228641 HS12 17
ENSGALP00000017782 GG1 ENSP00000447488 HS12 17
ENSGALP00000037606 GG1 ENSP00000449535 HS12 17
ENSGALP00000017813 GG1 ENSP00000450337 HS12 17
ENSGALP00000042940 GG1 ENSP00000256151 HS12 17
ENSGALP00000017822 GG1 ENSP00000248306 HS12 17
ENSGALP00000017858 GG1 ENSP00000322300 HS12 17
ENSGALP00000017881 GG1 ENSP00000266682 HS12 17
ENSGALP00000042218 GG1 ENSP00000433816 HS12 17
ENSGALP00000018114 GG1 ENSP00000376910 HS12 17
ENSGALP00000041112 GG1 ENSP00000315417 HS12 17
ENSGALP00000042092 GG1 ENSP00000354884 HS12 17
ENSGALP00000040948 GG1 ENSP00000256010 HS12 17
ENSGALP00000042648 GG1 ENSP00000446647 HS12 17
ENSGALP00000018171 GG1 ENSP00000298699 HS12 17
ENSGALP00000018186 GG1 ENSP00000349358 HS12 17
ENSGALP00000018199 GG1 ENSP00000308021 HS12 17
ENSGALP00000018235 GG1 ENSP00000266712 HS12 17
ENSGALP00000042694 GG1 ENSP00000228280 HS12 17
ENSGALP00000037562 GG1 ENSP00000279488 HS12 17
ENSGALP00000018266 GG1 ENSP00000323302 HS12 17
ENSGALP00000037545 GG1 ENSP00000261173 HS12 17
ENSGALP00000018368 GG1 ENSP00000261172 HS12 17
ENSGALP00000018369 GG1 ENSP00000266719 HS12 17
ENSGALP00000018373 GG1 ENSP00000266718 HS12 17
ENSGALP00000018378 GG1 ENSP00000256015 HS12 17
ENSGALP00000018379 GG1 ENSP00000344961 HS12 17
ENSGALP00000018382 GG1 ENSP00000317955 HS12 17
ENSGALP00000018391 GG1 ENSP00000338352 HS12 17
ENSGALP00000030005 GG1 ENSP00000316176 HS12 17
ENSGALP00000018400 GG1 ENSP00000473798 HS12 17
ENSGALP00000037532 GG1 ENSP00000447161 HS12 17
ENSGALP00000018406 GG1 ENSP00000439068 HS12 17
ENSGALP00000018429 GG1 ENSP00000258526 HS12 17
ENSGALP00000030003 GG1 ENSP00000344655 HS12 17
ENSGALP00000018449 GG1 ENSP00000261226 HS12 17
ENSGALP00000018456 GG1 ENSP00000330737 HS12 17
ENSGALP00000018458 GG1 ENSP00000333275 HS12 17
ENSGALP00000018485 GG1 ENSP00000344446 HS12 17
ENSGALP00000018506 GG1 ENSP00000410083 HS12 17
ENSGALP00000018537 GG1 ENSP00000325312 HS12 17
ENSGALP00000018572 GG1 ENSP00000442629 HS12 17
ENSGALP00000018590 GG1 ENSP00000340998 HS12 17
ENSGALP00000018594 GG1 ENSP00000447127 HS12 17
ENSGALP00000018600 GG1 ENSP00000266736 HS12 17
ENSGALP00000037490 GG1 ENSP00000261208 HS12 17
ENSGALP00000018616 GG1 ENSP00000228740 HS12 17
ENSGALP00000018626 GG1 ENSP00000228741 HS12 17
ENSGALP00000018656 GG1 ENSP00000261211 HS12 17
ENSGALP00000018662 GG1 ENSP00000431759 HS12 17
ENSGALP00000041605 GG1 ENSP00000451211 HS12 17
ENSGALP00000037462 GG1 ENSP00000266732 HS12 17
ENSGALP00000018750 GG1 ENSP00000228318 HS12 17
ENSGALP00000043284 GG1 ENSP00000299157 HS12 17
ENSGALP00000037437 GG1 ENSP00000448165 HS12 17
ENSGALP00000018791 GG1 ENSP00000449629 HS12 17
ENSGALP00000018826 GG1 ENSP00000279907 HS12 17
ENSGALP00000018828 GG1 ENSP00000188312 HS12 17
ENSGALP00000043227 GG1 ENSP00000354061 HS12 17
ENSGALP00000018888 GG1 ENSP00000316909 HS12 17
ENSGALP00000018906 GG1 ENSP00000447149 HS12 17
ENSGALP00000041085 GG1 ENSP00000266754 HS12 17
ENSGALP00000018946 GG1 ENSP00000376703 HS12 17
ENSGALP00000018978 GG1 ENSP00000445340 HS12 17
ENSGALP00000019005 GG1 ENSP00000261637 HS12 17
ENSGALP00000019017 GG1 ENSP00000448912 HS12 17
ENSGALP00000023262 GG1 ENSP00000266556 HS12 18
ENSGALP00000023265 GG1 ENSP00000379602 HS12 18
ENSGALP00000023269 GG1 ENSP00000229238 HS12 18
ENSGALP00000023274 GG1 ENSP00000325017 HS12 18
ENSGALP00000023278 GG1 ENSP00000229239 HS12 18
ENSGALP00000023279 GG1 ENSP00000482285 HS12 18
ENSGALP00000023281 GG1 ENSP00000479236 HS12 18
ENSGALP00000023294 GG1 ENSP00000440392 HS12 18
ENSGALP00000023296 GG1 ENSP00000327875 HS12 18
ENSGALP00000023297 GG1 ENSP00000229243 HS12 18
ENSGALP00000023298 GG1 ENSP00000380024 HS12 18
ENSGALP00000023303 GG1 ENSP00000354592 HS12 18
ENSGALP00000023314 GG1 ENSP00000442157 HS12 18
ENSGALP00000023315 GG1 ENSP00000446039 HS12 18
ENSGALP00000023316 GG1 ENSP00000438671 HS12 18
ENSGALP00000023324 GG1 ENSP00000203629 HS12 18
ENSGALP00000036316 GG1 ENSP00000011653 HS12 18
ENSGALP00000023343 GG1 ENSP00000311528 HS12 18
ENSGALP00000023347 GG1 ENSP00000478600 HS12 18
ENSGALP00000023380 GG1 ENSP00000446339 HS12 18
ENSGALP00000023395 GG1 ENSP00000229268 HS12 18
ENSGALP00000023396 GG1 ENSP00000229270 HS12 18
ENSGALP00000023398 GG1 ENSP00000438873 HS12 18
ENSGALP00000023430 GG1 ENSP00000349076 HS12 18
ENSGALP00000023432 GG1 ENSP00000440602 HS12 18
ENSGALP00000023439 GG1 ENSP00000391592 HS12 18
ENSGALP00000023446 GG1 ENSP00000441875 HS12 18
ENSGALP00000023447 GG1 ENSP00000470560 HS12 18
ENSGALP00000023450 GG1 ENSP00000261407 HS12 18
ENSGALP00000023499 GG1 ENSP00000354057 HS12 18
ENSGALP00000023586 GG1 ENSP00000266560 HS12 18
ENSGALP00000023600 GG1 ENSP00000440679 HS12 18
ENSGALP00000023615 GG1 ENSP00000391601 HS12 18
ENSGALP00000023692 GG1 ENSP00000393474 HS12 18
ENSGALP00000042323 GG1 ENSP00000266551 HS12 18
ENSGALP00000041837 GG1 ENSP00000441505 HS12 19
ENSGALP00000036664 GG1 ENSP00000281171 HS12 19
ENSGALP00000021338 GG1 ENSP00000442388 HS12 19
ENSGALP00000021343 GG1 ENSP00000025399 HS12 19
ENSGALP00000042252 GG1 ENSP00000416583 HS12 19
ENSGALP00000021351 GG1 ENSP00000340402 HS12 19
ENSGALP00000021353 GG1 ENSP00000010404 HS12 19
ENSGALP00000009582 GG1 ENSP00000442786 HS12 19
ENSGALP00000021372 GG1 ENSP00000229002 HS12 19
ENSGALP00000021380 GG1 ENSP00000445381 HS12 19
ENSGALP00000021386 GG1 ENSP00000266505 HS12 19
ENSGALP00000021396 GG1 ENSP00000326238 HS12 19
ENSGALP00000021407 GG1 ENSP00000404296 HS12 19
ENSGALP00000021412 GG1 ENSP00000381840 HS12 19
ENSGALP00000036646 GG1 ENSP00000351957 HS12 19
ENSGALP00000021444 GG1 ENSP00000444149 HS12 19
ENSGALP00000021476 GG1 ENSP00000437357 HS12 19
ENSGALP00000021481 GG1 ENSP00000240651 HS12 19
ENSGALP00000021484 GG1 ENSP00000416739 HS12 19
ENSGALP00000021550 GG1 ENSP00000379353 HS12 19
ENSGALP00000022657 GG1 ENSP00000346442 HS12 19
ENSGALP00000022683 GG1 ENSP00000379310 HS12 19
ENSGALP00000022684 GG1 ENSP00000370761 HS12 19
ENSGALP00000022686 GG1 ENSP00000256078 HS12 19
ENSGALP00000022696 GG1 ENSP00000439839 HS12 19
ENSGALP00000022698 GG1 ENSP00000242729 HS12 19
ENSGALP00000022744 GG1 ENSP00000370744 HS12 19
ENSGALP00000022761 GG1 ENSP00000261191 HS12 19
ENSGALP00000022765 GG1 ENSP00000229395 HS12 19
ENSGALP00000022768 GG1 ENSP00000342322 HS12 19
ENSGALP00000041320 GG1 ENSP00000442126 HS12 19
ENSGALP00000022778 GG1 ENSP00000373684 HS12 19
ENSGALP00000022780 GG1 ENSP00000266503 HS12 19
ENSGALP00000022796 GG1 ENSP00000314724 HS12 19
ENSGALP00000038042 GG1 ENSP00000325660 HS12 20
ENSGALP00000030056 GG1 ENSP00000384197 HS12 20
ENSGALP00000015499 GG1 ENSP00000381666 HS12 20
ENSGALP00000015510 GG1 ENSP00000328004 HS12 20
ENSGALP00000015516 GG1 ENSP00000266529 HS12 20
ENSGALP00000015521 GG1 ENSP00000479913 HS12 20
ENSGALP00000015542 GG1 ENSP00000401060 HS12 20
ENSGALP00000015577 GG1 ENSP00000374071 HS12 20
ENSGALP00000015589 GG1 ENSP00000415899 HS12 20
ENSGALP00000015600 GG1 ENSP00000390651 HS12 20
ENSGALP00000015619 GG1 ENSP00000449428 HS12 20
ENSGALP00000015620 GG1 ENSP00000266534 HS12 20
ENSGALP00000037995 GG1 ENSP00000416341 HS12 20
ENSGALP00000037987 GG1 ENSP00000331470 HS12 20
ENSGALP00000015678 GG1 ENSP00000409126 HS12 20
ENSGALP00000015719 GG1 ENSP00000335044 HS12 20
ENSGALP00000041989 GG1 ENSP00000358374 HS12 20
ENSGALP00000015771 GG1 ENSP00000449756 HS12 20
ENSGALP00000015833 GG1 ENSP00000406020 HS12 20
ENSGALP00000015837 GG1 ENSP00000005386 HS12 20
ENSGALP00000021140 GG1 ENSP00000437554 HS12 21
ENSGALP00000021160 GG1 ENSP00000444268 HS12 21
ENSGALP00000021168 GG1 ENSP00000372265 HS12 21
ENSGALP00000021170 GG1 ENSP00000239830 HS12 21
ENSGALP00000021171 GG1 ENSP00000266383 HS12 21
ENSGALP00000021172 GG1 ENSP00000307552 HS12 21
ENSGALP00000021178 GG1 ENSP00000433548 HS12 21
ENSGALP00000021180 GG1 ENSP00000387901 HS12 21
ENSGALP00000021182 GG1 ENSP00000442739 HS12 21
ENSGALP00000021197 GG1 ENSP00000380379 HS12 21
ENSGALP00000036715 GG1 ENSP00000349616 HS12 21
ENSGALP00000036709 GG1 ENSP00000465060 HS12 21
ENSGALP00000041980 GG1 ENSP00000299194 HS12 21
ENSGALP00000021215 GG1 ENSP00000280665 HS12 21
ENSGALP00000021230 GG1 ENSP00000382542 HS12 21
ENSGALP00000019206 GG1 ENSP00000324277 HS12 22
ENSGALP00000019220 GG1 ENSP00000350698 HS12 22
ENSGALP00000019223 GG1 ENSP00000014914 HS12 22
ENSGALP00000019231 GG1 ENSP00000014930 HS12 22
ENSGALP00000019233 GG1 ENSP00000197268 HS12 22
ENSGALP00000019237 GG1 ENSP00000405032 HS12 22
ENSGALP00000029983 GG1 ENSP00000256951 HS12 22
ENSGALP00000019247 GG1 ENSP00000477455 HS12 22
ENSGALP00000019263 GG1 ENSP00000440440 HS12 22
ENSGALP00000019276 GG1 ENSP00000240617 HS12 22
ENSGALP00000019294 GG1 ENSP00000261170 HS12 22
ENSGALP00000036503 GG1 ENSP00000379658 HS12 23
ENSGALP00000018806 GG1 ENSP00000466693 HS12 23
ENSGALP00000018818 GG1 ENSP00000261349 HS12 23
ENSGALP00000022848 GG1 ENSP00000438205 HS12 23
ENSGALP00000021904 GG1 ENSP00000321546 HS12 23
ENSGALP00000043261 GG1 ENSP00000298573 HS12 23
ENSGALP00000041515 GG1 ENSP00000228865 HS12 23
ENSGALP00000041946 GG1 ENSP00000333744 HS12 23
ENSGALP00000043153 GG1 ENSP00000379629 HS12 23
ENSGALP00000022975 GG1 ENSP00000380379 HS12 24
ENSGALP00000022512 GG1 ENSP00000228820 HS12 24
ENSGALP00000036479 GG1 ENSP00000261250 HS12 24
ENSGALP00000027884 GG1 ENSP00000266544 HS12 24
ENSGALP00000027881 GG1 ENSP00000280684 HS12 24
ENSGALP00000043385 GG1 ENSP00000397297 HS12 24
ENSGALP00000036469 GG1 ENSP00000440981 HS12 24
ENSGALP00000036463 GG1 ENSP00000261405 HS12 24
ENSGALP00000029405 GG1 ENSP00000371958 HS12 24
ENSGALP00000021851 GG1 ENSP00000162391 HS12 25
ENSGALP00000023114 GG1 ENSP00000341737 HS12 25
ENSGALP00000023051 GG1 ENSP00000229335 HS12 25
ENSGALP00000040908 GG1 ENSP00000352455 HS12 25
ENSGALP00000023045 GG1 ENSP00000350136 HS12 25
ENSGALP00000036429 GG1 ENSP00000299698 HS12 25
ENSGALP00000023027 GG1 ENSP00000437659 HS12 25
ENSGALP00000023013 GG1 ENSP00000000412 HS12 25
ENSGALP00000041073 GG1 ENSP00000081029 HS12 26
ENSGALP00000041843 GG1 ENSP00000370673 HS12 26
ENSGALP00000027898 GG1 ENSP00000370671 HS12 26
ENSGALP00000029396 GG1 ENSP00000441890 HS12 26
ENSGALP00000027893 GG1 ENSP00000443291 HS12 26
ENSGALP00000029405 GG1 ENSP00000261177 HS12 26
ENSGALP00000036432 GG1 ENSP00000280871 HS12 26
ENSGALP00000029937 GG1 ENSP00000345420 HS12 27
ENSGALP00000020571 GG1 ENSP00000228437 HS12 27
ENSGALP00000020588 GG1 ENSP00000387365 HS12 27
ENSGALP00000020594 GG1 ENSP00000280758 HS12 27
ENSGALP00000020598 GG1 ENSP00000008527 HS12 27
ENSGALP00000020599 GG1 ENSP00000240050 HS12 27
ENSGALP00000020600 GG1 ENSP00000449106 HS12 27
ENSGALP00000020604 GG1 ENSP00000376582 HS12 27
ENSGALP00000020611 GG1 ENSP00000350552 HS12 27
ENSGALP00000020620 GG1 ENSP00000228347 HS12 27
ENSGALP00000036889 GG1 ENSP00000299045 HS12 27
ENSGALP00000020634 GG1 ENSP00000367265 HS12 27
ENSGALP00000020639 GG1 ENSP00000261402 HS12 27
ENSGALP00000040824 GG1 ENSP00000450095 HS12 27
ENSGALP00000043205 GG1 ENSP00000446917 HS12 27
ENSGALP00000041517 GG1 ENSP00000484713 HS12 27
ENSGALP00000020685 GG1 ENSP00000258494 HS12 27
ENSGALP00000020693 GG1 ENSP00000477543 HS12 27
ENSGALP00000020703 GG1 ENSP00000258538 HS12 27
ENSGALP00000043462 GG1 ENSP00000305725 HS12 27
ENSGALP00000020730 GG1 ENSP00000412045 HS12 27
ENSGALP00000020733 GG1 ENSP00000447486 HS12 27
ENSGALP00000020735 GG1 ENSP00000229330 HS12 27
ENSGALP00000020736 GG1 ENSP00000447450 HS12 27
ENSGALP00000020740 GG1 ENSP00000376611 HS12 27
ENSGALP00000042985 GG1 ENSP00000449839 HS12 27
ENSGALP00000020744 GG1 ENSP00000299767 HS12 27
ENSGALP00000020754 GG1 ENSP00000376615 HS12 27
ENSGALP00000020777 GG1 ENSP00000373539 HS12 27
ENSGALP00000020786 GG1 ENSP00000448059 HS12 27
ENSGALP00000020787 GG1 ENSP00000302665 HS12 27
ENSGALP00000020790 GG1 ENSP00000332225 HS12 27
ENSGALP00000020792 GG1 ENSP00000251074 HS12 27
ENSGALP00000020793 GG1 ENSP00000240079 HS12 27
ENSGALP00000020794 GG1 ENSP00000258534 HS12 27
ENSGALP00000020797 GG1 ENSP00000299314 HS12 27
ENSGALP00000020802 GG1 ENSP00000376655 HS12 27
ENSGALP00000020806 GG1 ENSP00000229266 HS12 27
ENSGALP00000036825 GG1 ENSP00000400908 HS12 27
ENSGALP00000040769 GG1 ENSP00000448580 HS12 27
ENSGALP00000020950 GG1 ENSP00000390651 HS12 28
ENSGALP00000021026 GG1 ENSP00000228567 HS12 28
ENSGALP00000021029 GG1 ENSP00000070846 HS12 28
ENSGALP00000021043 GG1 ENSP00000320658 HS12 28
ENSGALP00000021055 GG1 ENSP00000449089 HS12 28
ENSGALP00000021062 GG1 ENSP00000449273 HS12 28
ENSGALP00000021066 GG1 ENSP00000281474 HS12 28
ENSGALP00000021070 GG1 ENSP00000310338 HS12 28
ENSGALP00000021072 GG1 ENSP00000281471 HS12 28
ENSGALP00000043244 GG1 ENSP00000396123 HS12 28
ENSGALP00000021082 GG1 ENSP00000444889 HS12 28
ENSGALP00000021084 GG1 ENSP00000393279 HS12 28
ENSGALP00000021086 GG1 ENSP00000298892 HS12 28
ENSGALP00000021094 GG1 ENSP00000256079 HS12 28
ENSGALP00000021103 GG1 ENSP00000448112 HS12 28
ENSGALP00000027892 GG1 ENSP00000228843 HS12 29
ENSGALP00000036479 GG1 ENSP00000261250 HS12 29
ENSGALP00000027889 GG1 ENSP00000228837 HS12 29
ENSGALP00000042002 GG1 ENSP00000237837 HS12 29
ENSGALP00000042096 GG1 ENSP00000179259 HS12 29
ENSGALP00000027885 GG1 ENSP00000261254 HS12 29
ENSGALP00000021646 GG1 ENSP00000372067 HS12 29
ENSGALP00000023131 GG1 ENSP00000384488 HS12 29
ENSGALP00000023126 GG1 ENSP00000352926 HS12 29
ENSGALP00000021856 GG1 ENSP00000380321 HS12 29
ENSGALP00000021853 GG1 ENSP00000438590 HS12 29
ENSGALP00000021851 GG1 ENSP00000342307 HS12 29
ENSGALP00000023119 GG1 ENSP00000228799 HS12 29
ENSGALP00000023115 GG1 ENSP00000001008 HS12 29
ENSGALP00000021488 GG1 ENSP00000443459 HS12 30
ENSGALP00000021536 GG1 ENSP00000398273 HS12 30
ENSGALP00000021538 GG1 ENSP00000266517 HS12 30
ENSGALP00000021547 GG1 ENSP00000443204 HS12 30
ENSGALP00000021574 GG1 ENSP00000229329 HS12 30
ENSGALP00000021593 GG1 ENSP00000261200 HS12 30
ENSGALP00000042246 GG1 ENSP00000240662 HS12 30
ENSGALP00000041792 GG1 ENSP00000379386 HS12 30
ENSGALP00000021630 GG1 ENSP00000261195 HS12 30
ENSGALP00000021648 GG1 ENSP00000256969 HS12 30
ENSGALP00000043463 GG1 ENSP00000266395 HS12 31
ENSGALP00000029993 GG1 ENSP00000440560 HS12 31
ENSGALP00000019148 GG1 ENSP00000266397 HS12 31
ENSGALP00000019149 GG1 ENSP00000228938 HS12 31
ENSGALP00000019151 GG1 ENSP00000228936 HS12 31
ENSGALP00000019152 GG1 ENSP00000381895 HS12 31
ENSGALP00000019161 GG1 ENSP00000261167 HS12 31
ENSGALP00000040653 GG1 ENSP00000438553 HS12 31
ENSGALP00000041526 GG1 ENSP00000350767 HS12 31
ENSGALP00000019220 GG1 ENSP00000350698 HS12 31
ENSGALP00000013183 GG1 ENSP00000415899 HS12 32
ENSGALP00000011585 GG1 ENSP00000298910 HS12 32
ENSGALP00000042241 GG1 ENSP00000280871 HS12 32
ENSGALP00000042222 GG1 ENSP00000317671 HS12 32
ENSGALP00000019513 GG1 ENSP00000310688 HS12 32
ENSGALP00000011479 GG1 ENSP00000354878 HS12 32
ENSGALP00000011352 GG1 ENSP00000329748 HS12 32
ENSGALP00000042669 GG1 ENSP00000266483 HS12 32
ENSGALP00000008014 GG1 ENSP00000261177 HS12 32
ENSGALP00000027339 GG1 ENSP00000239882 HS13 33
ENSGALP00000027345 GG1 ENSP00000368801 HS13 33
ENSGALP00000027347 GG1 ENSP00000368790 HS13 33
ENSGALP00000027349 GG1 ENSP00000368716 HS13 33
ENSGALP00000027351 GG1 ENSP00000368664 HS13 33
ENSGALP00000027352 GG1 ENSP00000368612 HS13 33
ENSGALP00000035716 GG1 ENSP00000337572 HS13 33
ENSGALP00000035714 GG1 ENSP00000025301 HS13 33
ENSGALP00000040713 GG1 ENSP00000381775 HS13 33
ENSGALP00000027364 GG1 ENSP00000318982 HS13 33
ENSGALP00000027365 GG1 ENSP00000368523 HS13 33
ENSGALP00000027367 GG1 ENSP00000261488 HS13 33
ENSGALP00000027368 GG1 ENSP00000407763 HS13 33
ENSGALP00000035713 GG1 ENSP00000317619 HS13 33
ENSGALP00000035712 GG1 ENSP00000397435 HS13 33
ENSGALP00000035711 GG1 ENSP00000368459 HS13 33
ENSGALP00000027373 GG1 ENSP00000368447 HS13 33
ENSGALP00000027374 GG1 ENSP00000340823 HS13 33
ENSGALP00000027376 GG1 ENSP00000368402 HS13 33
ENSGALP00000042618 GG1 ENSP00000477781 HS13 33
ENSGALP00000027380 GG1 ENSP00000429168 HS13 33
ENSGALP00000027382 GG1 ENSP00000258654 HS13 33
ENSGALP00000035708 GG1 ENSP00000298738 HS13 33
ENSGALP00000027383 GG1 ENSP00000309189 HS13 33
ENSGALP00000042636 GG1 ENSP00000383256 HS13 33
ENSGALP00000027387 GG1 ENSP00000242848 HS13 33
ENSGALP00000027389 GG1 ENSP00000181383 HS13 33
ENSGALP00000027391 GG1 ENSP00000381581 HS13 33
ENSGALP00000041268 GG1 ENSP00000408828 HS13 33
ENSGALP00000027394 GG1 ENSP00000396935 HS13 33
ENSGALP00000027397 GG1 ENSP00000374447 HS13 33
ENSGALP00000027399 GG1 ENSP00000367992 HS13 33
ENSGALP00000027400 GG1 ENSP00000437737 HS13 33
ENSGALP00000027401 GG1 ENSP00000367923 HS13 33
ENSGALP00000027402 GG1 ENSP00000258662 HS13 33
ENSGALP00000027403 GG1 ENSP00000258648 HS13 33
ENSGALP00000029511 GG1 ENSP00000367828 HS13 33
ENSGALP00000035704 GG1 ENSP00000267163 HS13 33
ENSGALP00000027410 GG1 ENSP00000389910 HS13 33
ENSGALP00000027412 GG1 ENSP00000417257 HS13 33
ENSGALP00000027414 GG1 ENSP00000218721 HS13 33
ENSGALP00000027415 GG1 ENSP00000251108 HS13 33
ENSGALP00000027417 GG1 ENSP00000348113 HS13 33
ENSGALP00000027418 GG1 ENSP00000482240 HS13 33
ENSGALP00000029501 GG1 ENSP00000367570 HS13 33
ENSGALP00000027421 GG1 ENSP00000367552 HS13 33
ENSGALP00000035695 GG1 ENSP00000282026 HS13 33
ENSGALP00000027423 GG1 ENSP00000261667 HS13 33
ENSGALP00000027424 GG1 ENSP00000354774 HS13 33
ENSGALP00000027426 GG1 ENSP00000348299 HS13 33
ENSGALP00000029498 GG1 ENSP00000324191 HS13 33
ENSGALP00000027429 GG1 ENSP00000427177 HS13 33
ENSGALP00000027431 GG1 ENSP00000481236 HS13 33
ENSGALP00000027434 GG1 ENSP00000280057 HS13 33
ENSGALP00000027435 GG1 ENSP00000428316 HS13 33
ENSGALP00000027436 GG1 ENSP00000310260 HS13 33
ENSGALP00000027438 GG1 ENSP00000298125 HS13 33
ENSGALP00000027441 GG1 ENSP00000411565 HS13 33
ENSGALP00000027449 GG1 ENSP00000242839 HS13 33
ENSGALP00000027453 GG1 ENSP00000430236 HS13 33
ENSGALP00000027454 GG1 ENSP00000477810 HS13 33
ENSGALP00000027458 GG1 ENSP00000367299 HS13 33
ENSGALP00000027141 GG1 ENSP00000401633 HS13 34
ENSGALP00000027143 GG1 ENSP00000365016 HS13 34
ENSGALP00000027146 GG1 ENSP00000364979 HS13 34
ENSGALP00000027160 GG1 ENSP00000267328 HS13 34
ENSGALP00000027161 GG1 ENSP00000311984 HS13 34
ENSGALP00000027164 GG1 ENSP00000257347 HS13 34
ENSGALP00000027168 GG1 ENSP00000364929 HS13 34
ENSGALP00000027169 GG1 ENSP00000267339 HS13 34
ENSGALP00000027173 GG1 ENSP00000364893 HS13 34
ENSGALP00000027093 GG1 ENSP00000354730 HS13 35
ENSGALP00000027096 GG1 ENSP00000364448 HS13 35
ENSGALP00000027097 GG1 ENSP00000353549 HS13 35
ENSGALP00000027098 GG1 ENSP00000335029 HS13 35
ENSGALP00000027103 GG1 ENSP00000331831 HS13 35
ENSGALP00000027104 GG1 ENSP00000364502 HS13 35
ENSGALP00000027108 GG1 ENSP00000334216 HS13 35
ENSGALP00000027109 GG1 ENSP00000364519 HS13 35
ENSGALP00000041328 GG1 ENSP00000389399 HS13 35
ENSGALP00000041662 GG1 ENSP00000417706 HS13 35
ENSGALP00000027115 GG1 ENSP00000364567 HS13 35
ENSGALP00000027118 GG1 ENSP00000364579 HS13 35
ENSGALP00000027119 GG1 ENSP00000333298 HS13 35
ENSGALP00000027120 GG1 ENSP00000364589 HS13 35
ENSGALP00000027121 GG1 ENSP00000246505 HS13 35
ENSGALP00000027123 GG1 ENSP00000364731 HS13 35
ENSGALP00000042945 GG1 ENSP00000364758 HS13 35
ENSGALP00000027136 GG1 ENSP00000364781 HS13 35
ENSGALP00000027138 GG1 ENSP00000261965 HS13 35
ENSGALP00000027164 GG1 ENSP00000257347 HS13 35
ENSGALP00000035758 GG1 ENSP00000365048 HS13 35
ENSGALP00000027178 GG1 ENSP00000365063 HS13 35
ENSGALP00000027179 GG1 ENSP00000484288 HS13 35
ENSGALP00000040934 GG1 ENSP00000365080 HS13 35
ENSGALP00000027180 GG1 ENSP00000383059 HS13 35
ENSGALP00000042161 GG1 ENSP00000245323 HS13 35
ENSGALP00000027184 GG1 ENSP00000245312 HS13 35
ENSGALP00000027186 GG1 ENSP00000473384 HS13 35
ENSGALP00000027187 GG1 ENSP00000257336 HS13 35
ENSGALP00000027189 GG1 ENSP00000365172 HS13 35
ENSGALP00000027191 GG1 ENSP00000365200 HS13 35
ENSGALP00000027194 GG1 ENSP00000365220 HS13 35
ENSGALP00000027195 GG1 ENSP00000365301 HS13 35
ENSGALP00000027196 GG1 ENSP00000365351 HS13 35
ENSGALP00000027197 GG1 ENSP00000251127 HS13 35
ENSGALP00000027206 GG1 ENSP00000343871 HS13 35
ENSGALP00000035750 GG1 ENSP00000410449 HS13 35
ENSGALP00000027209 GG1 ENSP00000365462 HS13 35
ENSGALP00000042489 GG1 ENSP00000267294 HS13 35
ENSGALP00000027213 GG1 ENSP00000342991 HS13 35
ENSGALP00000027216 GG1 ENSP00000365567 HS13 35
ENSGALP00000027220 GG1 ENSP00000365596 HS13 35
ENSGALP00000035739 GG1 ENSP00000380610 HS13 35
ENSGALP00000027222 GG1 ENSP00000341086 HS13 35
ENSGALP00000027228 GG1 ENSP00000365686 HS13 35
ENSGALP00000027233 GG1 ENSP00000365730 HS13 35
ENSGALP00000027234 GG1 ENSP00000471242 HS13 35
ENSGALP00000027238 GG1 ENSP00000261574 HS13 35
ENSGALP00000027241 GG1 ENSP00000245304 HS13 35
ENSGALP00000043009 GG1 ENSP00000365861 HS13 35
ENSGALP00000027245 GG1 ENSP00000438800 HS13 35
ENSGALP00000041951 GG1 ENSP00000365895 HS13 35
ENSGALP00000027247 GG1 ENSP00000365938 HS13 35
ENSGALP00000027249 GG1 ENSP00000473631 HS13 35
ENSGALP00000027251 GG1 ENSP00000257312 HS13 35
ENSGALP00000029552 GG1 ENSP00000299339 HS13 35
ENSGALP00000027258 GG1 ENSP00000366084 HS13 35
ENSGALP00000027263 GG1 ENSP00000366157 HS13 35
ENSGALP00000027264 GG1 ENSP00000261296 HS13 35
ENSGALP00000035733 GG1 ENSP00000392762 HS13 35
ENSGALP00000027267 GG1 ENSP00000366267 HS13 35
ENSGALP00000042946 GG1 ENSP00000366288 HS13 35
ENSGALP00000027276 GG1 ENSP00000439027 HS13 35
ENSGALP00000027279 GG1 ENSP00000480798 HS13 35
ENSGALP00000027280 GG1 ENSP00000483408 HS13 35
ENSGALP00000027285 GG1 ENSP00000282003 HS13 35
ENSGALP00000035729 GG1 ENSP00000366416 HS13 35
ENSGALP00000027290 GG1 ENSP00000400921 HS13 35
ENSGALP00000041023 GG1 ENSP00000302579 HS13 35
ENSGALP00000027295 GG1 ENSP00000444596 HS13 35
ENSGALP00000027298 GG1 ENSP00000366673 HS13 35
ENSGALP00000027300 GG1 ENSP00000401584 HS13 35
ENSGALP00000027304 GG1 ENSP00000349571 HS13 35
ENSGALP00000027305 GG1 ENSP00000366819 HS13 35
ENSGALP00000027307 GG1 ENSP00000366845 HS13 35
ENSGALP00000027310 GG1 ENSP00000366863 HS13 35
ENSGALP00000035726 GG1 ENSP00000366915 HS13 35
ENSGALP00000027316 GG1 ENSP00000317144 HS13 35
ENSGALP00000027317 GG1 ENSP00000366997 HS13 35
ENSGALP00000027320 GG1 ENSP00000479266 HS13 35
ENSGALP00000027321 GG1 ENSP00000367049 HS13 35
ENSGALP00000027322 GG1 ENSP00000482797 HS13 35
ENSGALP00000027277 GG1 ENSP00000367075 HS13 35
ENSGALP00000027278 GG1 ENSP00000386653 HS13 35
ENSGALP00000027325 GG1 ENSP00000440190 HS13 35
ENSGALP00000027326 GG1 ENSP00000383178 HS13 35
ENSGALP00000027332 GG1 ENSP00000367151 HS13 35
ENSGALP00000027333 GG1 ENSP00000219022 HS13 35
ENSGALP00000027337 GG1 ENSP00000367198 HS13 35
ENSGALP00000035717 GG1 ENSP00000367208 HS13 35
ENSGALP00000027467 GG1 ENSP00000342267 HS13 36
ENSGALP00000027468 GG1 ENSP00000315397 HS13 36
ENSGALP00000027470 GG1 ENSP00000368880 HS13 36
ENSGALP00000027471 GG1 ENSP00000397441 HS13 36
ENSGALP00000027473 GG1 ENSP00000368908 HS13 36
ENSGALP00000027474 GG1 ENSP00000368920 HS13 36
ENSGALP00000027475 GG1 ENSP00000332034 HS13 36
ENSGALP00000027477 GG1 ENSP00000368952 HS13 36
ENSGALP00000027482 GG1 ENSP00000280481 HS13 36
ENSGALP00000027483 GG1 ENSP00000368970 HS13 36
ENSGALP00000029480 GG1 ENSP00000369027 HS13 36
ENSGALP00000035686 GG1 ENSP00000369071 HS13 36
ENSGALP00000035685 GG1 ENSP00000417510 HS13 36
ENSGALP00000027492 GG1 ENSP00000374354 HS13 36
ENSGALP00000027494 GG1 ENSP00000239891 HS13 36
ENSGALP00000027495 GG1 ENSP00000382216 HS13 36
ENSGALP00000029474 GG1 ENSP00000255476 HS13 36
ENSGALP00000027497 GG1 ENSP00000255465 HS13 36
ENSGALP00000027498 GG1 ENSP00000414147 HS13 36
ENSGALP00000027501 GG1 ENSP00000353846 HS13 36
ENSGALP00000027507 GG1 ENSP00000369251 HS13 36
ENSGALP00000027512 GG1 ENSP00000369411 HS13 36
ENSGALP00000027514 GG1 ENSP00000338785 HS13 36
ENSGALP00000027517 GG1 ENSP00000369442 HS13 36
ENSGALP00000027519 GG1 ENSP00000313851 HS13 36
ENSGALP00000027522 GG1 ENSP00000369473 HS13 36
ENSGALP00000027524 GG1 ENSP00000439902 HS13 36
ENSGALP00000027525 GG1 ENSP00000344616 HS13 36
ENSGALP00000027526 GG1 ENSP00000445043 HS13 36
ENSGALP00000027532 GG1 ENSP00000343002 HS13 36
ENSGALP00000027534 GG1 ENSP00000318687 HS13 36
ENSGALP00000041581 GG1 ENSP00000479870 HS13 36
ENSGALP00000027538 GG1 ENSP00000255304 HS13 36
ENSGALP00000027541 GG1 ENSP00000382417 HS13 36
ENSGALP00000027543 GG1 ENSP00000369989 HS13 36
ENSGALP00000027545 GG1 ENSP00000370055 HS13 36
ENSGALP00000027546 GG1 ENSP00000370128 HS13 36
ENSGALP00000027552 GG1 ENSP00000483729 HS13 36
ENSGALP00000027554 GG1 ENSP00000370192 HS13 36
ENSGALP00000029464 GG1 ENSP00000370222 HS13 36
ENSGALP00000027556 GG1 ENSP00000282397 HS13 36
ENSGALP00000027557 GG1 ENSP00000370345 HS13 36
ENSGALP00000027559 GG1 ENSP00000241453 HS13 36
ENSGALP00000042142 GG1 ENSP00000370408 HS13 36
ENSGALP00000035668 GG1 ENSP00000370421 HS13 36
ENSGALP00000027564 GG1 ENSP00000325929 HS13 36
ENSGALP00000027568 GG1 ENSP00000370508 HS13 36
ENSGALP00000027569 GG1 ENSP00000393050 HS13 36
ENSGALP00000027570 GG1 ENSP00000241463 HS13 36
ENSGALP00000041993 GG1 ENSP00000370569 HS13 36
ENSGALP00000027572 GG1 ENSP00000282344 HS13 36
ENSGALP00000027573 GG1 ENSP00000384932 HS13 36
ENSGALP00000027574 GG1 ENSP00000335055 HS13 36
ENSGALP00000027576 GG1 ENSP00000370938 HS13 36
ENSGALP00000027579 GG1 ENSP00000342121 HS13 36
ENSGALP00000041529 GG1 ENSP00000313079 HS13 36
ENSGALP00000027595 GG1 ENSP00000371155 HS13 36
ENSGALP00000027596 GG1 ENSP00000371221 HS13 36
ENSGALP00000043401 GG1 ENSP00000426528 HS13 36
ENSGALP00000029456 GG1 ENSP00000371576 HS13 36
ENSGALP00000027601 GG1 ENSP00000371575 HS13 36
ENSGALP00000027603 GG1 ENSP00000371607 HS13 36
ENSGALP00000027605 GG1 ENSP00000371693 HS13 36
ENSGALP00000027606 GG1 ENSP00000371735 HS13 36
ENSGALP00000027609 GG1 ENSP00000218867 HS13 36
ENSGALP00000041598 GG1 ENSP00000371790 HS13 36
ENSGALP00000027611 GG1 ENSP00000371811 HS13 36
ENSGALP00000027614 GG1 ENSP00000401232 HS13 36
ENSGALP00000035664 GG1 ENSP00000319417 HS13 36
ENSGALP00000027618 GG1 ENSP00000481842 HS13 36
ENSGALP00000027620 GG1 ENSP00000372035 HS13 36
ENSGALP00000027623 GG1 ENSP00000383444 HS13 36
ENSGALP00000027624 GG1 ENSP00000372206 HS13 36
ENSGALP00000027626 GG1 ENSP00000323580 HS13 36
ENSGALP00000029448 GG1 ENSP00000298248 HS13 36
ENSGALP00000027628 GG1 ENSP00000372299 HS13 36
ENSGALP00000027629 GG1 ENSP00000241125 HS13 36
ENSGALP00000042785 GG1 ENSP00000337034 HS13 36
ENSGALP00000035658 GG1 ENSP00000343966 HS13 36
ENSGALP00000041782 GG1 ENSP00000355388 HS13 36
ENSGALP00000026967 GG1 ENSP00000261609 HS15 37
ENSGALP00000026970 GG1 ENSP00000346659 HS15 37
ENSGALP00000029621 GG1 ENSP00000479113 HS15 37
ENSGALP00000026976 GG1 ENSP00000382953 HS15 37
ENSGALP00000026977 GG1 ENSP00000442408 HS15 37
ENSGALP00000026980 GG1 ENSP00000349325 HS15 37
ENSGALP00000026989 GG1 ENSP00000381045 HS15 37
ENSGALP00000026994 GG1 ENSP00000417955 HS2 38
ENSGALP00000026998 GG1 ENSP00000074304 HS2 38
ENSGALP00000026999 GG1 ENSP00000386466 HS2 38
ENSGALP00000027001 GG1 ENSP00000264968 HS2 38
ENSGALP00000027003 GG1 ENSP00000380996 HS2 38
ENSGALP00000027006 GG1 ENSP00000377123 HS2 38
ENSGALP00000027008 GG1 ENSP00000377114 HS2 38
ENSGALP00000027009 GG1 ENSP00000289359 HS2 38
ENSGALP00000027011 GG1 ENSP00000386939 HS2 38
ENSGALP00000035801 GG1 ENSP00000264255 HS2 38
ENSGALP00000027015 GG1 ENSP00000289371 HS2 38
ENSGALP00000027018 GG1 ENSP00000258428 HS2 38
ENSGALP00000027020 GG1 ENSP00000386834 HS2 38
ENSGALP00000027022 GG1 ENSP00000377086 HS2 38
ENSGALP00000040860 GG1 ENSP00000387309 HS2 38
ENSGALP00000027027 GG1 ENSP00000264254 HS2 38
ENSGALP00000035797 GG1 ENSP00000338283 HS2 38
ENSGALP00000027030 GG1 ENSP00000386737 HS2 38
ENSGALP00000027032 GG1 ENSP00000386856 HS2 38
ENSGALP00000027036 GG1 ENSP00000289382 HS2 38
ENSGALP00000027039 GG1 ENSP00000295317 HS2 38
ENSGALP00000042444 GG1 ENSP00000315203 HS2 38
ENSGALP00000029600 GG1 ENSP00000401536 HS2 38
ENSGALP00000008090 GG1 ENSP00000343658 HS2 38
ENSGALP00000029598 GG1 ENSP00000377066 HS2 38
ENSGALP00000027053 GG1 ENSP00000264257 HS2 38
ENSGALP00000027055 GG1 ENSP00000233954 HS2 38
ENSGALP00000035784 GG1 ENSP00000295269 HS2 38
ENSGALP00000027060 GG1 ENSP00000258436 HS2 38
ENSGALP00000041117 GG1 ENSP00000394178 HS2 38
ENSGALP00000027063 GG1 ENSP00000258455 HS2 38
ENSGALP00000027065 GG1 ENSP00000258449 HS2 38
ENSGALP00000027066 GG1 ENSP00000258457 HS2 38
ENSGALP00000027068 GG1 ENSP00000386892 HS2 38
ENSGALP00000027070 GG1 ENSP00000377018 HS2 38
ENSGALP00000027071 GG1 ENSP00000238044 HS2 38
ENSGALP00000027072 GG1 ENSP00000283148 HS2 38
ENSGALP00000027075 GG1 ENSP00000355273 HS2 38
ENSGALP00000027076 GG1 ENSP00000264047 HS2 38
ENSGALP00000027077 GG1 ENSP00000333310 HS2 38
ENSGALP00000022849 GG1 ENSP00000446121 HS2 38
ENSGALP00000035780 GG1 ENSP00000283195 HS2 38
ENSGALP00000027086 GG1 ENSP00000365839 HS2 38
ENSGALP00000027090 GG1 ENSP00000309186 HS2 38
ENSGALP00000027091 GG1 ENSP00000349116 HS2 38
ENSGALP00000042644 GG1 ENSP00000365830 HS2 38
ENSGALP00000027400 GG1 ENSP00000258400 HS2 39
ENSGALP00000029511 GG1 ENSP00000322730 HS2 39
ENSGALP00000027417 GG1 ENSP00000386238 HS2 39
ENSGALP00000027434 GG1 ENSP00000386895 HS2 39
ENSGALP00000027435 GG1 ENSP00000415786 HS2 39
ENSGALP00000027438 GG1 ENSP00000233055 HS2 39
ENSGALP00000025495 GG1 ENSP00000286827 HS21 40
ENSGALP00000035996 GG1 ENSP00000270142 HS21 40
ENSGALP00000025508 GG1 ENSP00000286835 HS21 40
ENSGALP00000025548 GG1 ENSP00000270112 HS21 40
ENSGALP00000025557 GG1 ENSP00000290130 HS21 40
ENSGALP00000025561 GG1 ENSP00000372199 HS21 40
ENSGALP00000025562 GG1 ENSP00000300255 HS21 40
ENSGALP00000025566 GG1 ENSP00000391771 HS21 40
ENSGALP00000025590 GG1 ENSP00000409667 HS21 40
ENSGALP00000025633 GG1 ENSP00000328992 HS21 40
ENSGALP00000025638 GG1 ENSP00000371810 HS21 40
ENSGALP00000025640 GG1 ENSP00000343957 HS21 40
ENSGALP00000025643 GG1 ENSP00000388223 HS21 40
ENSGALP00000041104 GG1 ENSP00000320303 HS21 40
ENSGALP00000025709 GG1 ENSP00000371236 HS21 40
ENSGALP00000041393 GG1 ENSP00000348984 HS21 40
ENSGALP00000025716 GG1 ENSP00000307143 HS21 40
ENSGALP00000025722 GG1 ENSP00000370966 HS21 40
ENSGALP00000025741 GG1 ENSP00000370719 HS21 40
ENSGALP00000040641 GG1 ENSP00000382250 HS21 40
ENSGALP00000025747 GG1 ENSP00000290310 HS21 40
ENSGALP00000025749 GG1 ENSP00000386791 HS21 40
ENSGALP00000025750 GG1 ENSP00000412498 HS21 40
ENSGALP00000025753 GG1 ENSP00000370527 HS21 40
ENSGALP00000025760 GG1 ENSP00000353959 HS21 40
ENSGALP00000025762 GG1 ENSP00000409227 HS21 40
ENSGALP00000025766 GG1 ENSP00000382163 HS21 40
ENSGALP00000035959 GG1 ENSP00000290349 HS21 40
ENSGALP00000025787 GG1 ENSP00000382104 HS21 40
ENSGALP00000025794 GG1 ENSP00000383333 HS21 40
ENSGALP00000025797 GG1 ENSP00000315700 HS21 40
ENSGALP00000035953 GG1 ENSP00000382088 HS21 40
ENSGALP00000025802 GG1 ENSP00000290399 HS21 40
ENSGALP00000029718 GG1 ENSP00000382071 HS21 40
ENSGALP00000041929 GG1 ENSP00000331734 HS21 40
ENSGALP00000025812 GG1 ENSP00000347889 HS21 40
ENSGALP00000025816 GG1 ENSP00000311399 HS21 40
ENSGALP00000025819 GG1 ENSP00000381932 HS21 40
ENSGALP00000025820 GG1 ENSP00000477437 HS21 40
ENSGALP00000025821 GG1 ENSP00000331698 HS21 40
ENSGALP00000029713 GG1 ENSP00000381891 HS21 40
ENSGALP00000029711 GG1 ENSP00000329915 HS21 40
ENSGALP00000025835 GG1 ENSP00000330753 HS21 40
ENSGALP00000025837 GG1 ENSP00000370123 HS21 40
ENSGALP00000025844 GG1 ENSP00000327716 HS21 40
ENSGALP00000025931 GG1 ENSP00000288350 HS21 40
ENSGALP00000003007 GG1 ENSP00000332513 HS21 40
ENSGALP00000025934 GG1 ENSP00000381699 HS21 40
ENSGALP00000035938 GG1 ENSP00000369962 HS21 40
ENSGALP00000035937 GG1 ENSP00000329403 HS21 40
ENSGALP00000025946 GG1 ENSP00000383303 HS21 40
ENSGALP00000025948 GG1 ENSP00000332979 HS21 40
ENSGALP00000025949 GG1 ENSP00000381646 HS21 40
ENSGALP00000025952 GG1 ENSP00000333657 HS21 40
ENSGALP00000025956 GG1 ENSP00000381588 HS21 40
ENSGALP00000025962 GG1 ENSP00000330161 HS21 40
ENSGALP00000025970 GG1 ENSP00000415471 HS21 40
ENSGALP00000025974 GG1 ENSP00000369853 HS21 40
ENSGALP00000035919 GG1 ENSP00000308759 HS21 40
ENSGALP00000035918 GG1 ENSP00000386126 HS21 40
ENSGALP00000025999 GG1 ENSP00000381464 HS21 40
ENSGALP00000026003 GG1 ENSP00000291526 HS21 40
ENSGALP00000026009 GG1 ENSP00000291532 HS21 40
ENSGALP00000035917 GG1 ENSP00000317327 HS21 40
ENSGALP00000026019 GG1 ENSP00000291536 HS21 40
ENSGALP00000026030 GG1 ENSP00000344648 HS21 40
ENSGALP00000026036 GG1 ENSP00000291539 HS21 40
ENSGALP00000026040 GG1 ENSP00000328671 HS21 40
ENSGALP00000026052 GG1 ENSP00000291547 HS21 40
ENSGALP00000026056 GG1 ENSP00000344460 HS21 40
ENSGALP00000026067 GG1 ENSP00000369629 HS21 40
ENSGALP00000035906 GG1 ENSP00000291554 HS21 40
ENSGALP00000026069 GG1 ENSP00000270162 HS21 40
ENSGALP00000026071 GG1 ENSP00000291560 HS21 40
ENSGALP00000008465 GG1 ENSP00000339145 HS21 40
ENSGALP00000026076 GG1 ENSP00000291565 HS21 40
ENSGALP00000026077 GG1 ENSP00000443510 HS21 40
ENSGALP00000035897 GG1 ENSP00000291574 HS21 40
ENSGALP00000035895 GG1 ENSP00000291576 HS21 40
ENSGALP00000029700 GG1 ENSP00000291577 HS21 40
ENSGALP00000026085 GG1 ENSP00000383230 HS21 40
ENSGALP00000025204 GG1 ENSP00000343331 HS21 41
ENSGALP00000029754 GG1 ENSP00000383421 HS21 41
ENSGALP00000025206 GG1 ENSP00000285667 HS21 41
ENSGALP00000025245 GG1 ENSP00000285670 HS21 41
ENSGALP00000042018 GG1 ENSP00000383060 HS21 41
ENSGALP00000025263 GG1 ENSP00000383044 HS21 41
ENSGALP00000029745 GG1 ENSP00000284878 HS21 41
ENSGALP00000041567 GG1 ENSP00000284881 HS21 41
ENSGALP00000025303 GG1 ENSP00000299295 HS21 41
ENSGALP00000025323 GG1 ENSP00000284885 HS21 41
ENSGALP00000025332 GG1 ENSP00000383392 HS21 41
ENSGALP00000025340 GG1 ENSP00000305682 HS21 41
ENSGALP00000025348 GG1 ENSP00000383376 HS21 41
ENSGALP00000025356 GG1 ENSP00000382971 HS21 41
ENSGALP00000025373 GG1 ENSP00000382948 HS21 41
ENSGALP00000036014 GG1 ENSP00000284981 HS21 41
ENSGALP00000025395 GG1 ENSP00000299340 HS21 41
ENSGALP00000025419 GG1 ENSP00000284984 HS21 41
ENSGALP00000025433 GG1 ENSP00000436490 HS21 41
ENSGALP00000025437 GG1 ENSP00000478783 HS21 41
ENSGALP00000025441 GG1 ENSP00000418693 HS21 41
ENSGALP00000025448 GG1 ENSP00000382858 HS21 41
ENSGALP00000025461 GG1 ENSP00000286788 HS21 41
ENSGALP00000025465 GG1 ENSP00000382828 HS21 41
ENSGALP00000025472 GG1 ENSP00000382805 HS21 41
ENSGALP00000025484 GG1 ENSP00000327687 HS21 41
ENSGALP00000025494 GG1 ENSP00000286808 HS21 41
ENSGALP00000029713 GG1 ENSP00000382948 HS21 42
ENSGALP00000025956 GG1 ENSP00000284885 HS21 42
ENSGALP00000035906 GG1 ENSP00000482816 HS21 42
ENSGALP00000026069 GG1 ENSP00000482829 HS21 42
ENSGALP00000035895 GG1 ENSP00000482107 HS21 42
ENSGALP00000029700 GG1 ENSP00000480313 HS21 42
ENSGALP00000026085 GG1 ENSP00000483732 HS21 42
ENSGALP00000022816 GG1 ENSP00000354468 HS22 43
ENSGALP00000022822 GG1 ENSP00000370678 HS22 43
ENSGALP00000022839 GG1 ENSP00000263245 HS22 43
ENSGALP00000022861 GG1 ENSP00000385372 HS22 43
ENSGALP00000022865 GG1 ENSP00000266254 HS22 43
ENSGALP00000041275 GG1 ENSP00000290429 HS22 43
ENSGALP00000022870 GG1 ENSP00000328973 HS22 43
ENSGALP00000022871 GG1 ENSP00000216129 HS22 43
ENSGALP00000022891 GG1 ENSP00000354080 HS22 43
ENSGALP00000022900 GG1 ENSP00000388137 HS22 43
ENSGALP00000022902 GG1 ENSP00000262726 HS22 43
ENSGALP00000022903 GG1 ENSP00000332565 HS22 43
ENSGALP00000022904 GG1 ENSP00000471069 HS22 43
ENSGALP00000022917 GG1 ENSP00000345445 HS22 43
ENSGALP00000022924 GG1 ENSP00000384515 HS22 43
ENSGALP00000040619 GG1 ENSP00000370568 HS22 43
ENSGALP00000022942 GG1 ENSP00000384848 HS22 43
ENSGALP00000022941 GG1 ENSP00000262731 HS22 43
ENSGALP00000022952 GG1 ENSP00000324403 HS22 43
ENSGALP00000022956 GG1 ENSP00000345895 HS22 43
ENSGALP00000022961 GG1 ENSP00000251993 HS22 43
ENSGALP00000022962 GG1 ENSP00000216211 HS22 43
ENSGALP00000022964 GG1 ENSP00000350036 HS22 43
ENSGALP00000022970 GG1 ENSP00000483356 HS22 43
ENSGALP00000022972 GG1 ENSP00000385521 HS22 43
ENSGALP00000022974 GG1 ENSP00000252934 HS22 43
ENSGALP00000022975 GG1 ENSP00000386546 HS22 43
ENSGALP00000036515 GG1 ENSP00000385246 HS22 43
ENSGALP00000041086 GG1 ENSP00000325301 HS22 43
ENSGALP00000022989 GG1 ENSP00000253255 HS22 43
ENSGALP00000015780 GG1 ENSP00000370419 HS22 43
ENSGALP00000007804 GG1 ENSP00000415430 HS22 44
ENSGALP00000006683 GG1 ENSP00000290846 HS22 44
ENSGALP00000021815 GG1 ENSP00000262738 HS22 44
ENSGALP00000021502 GG1 ENSP00000385689 HS22 44
ENSGALP00000030103 GG1 ENSP00000216264 HS22 44
ENSGALP00000038449 GG1 ENSP00000336724 HS22 44
ENSGALP00000038439 GG1 ENSP00000336812 HS22 44
ENSGALP00000013880 GG1 ENSP00000385858 HS22 44
ENSGALP00000013908 GG1 ENSP00000216268 HS22 44
ENSGALP00000013898 GG1 ENSP00000333813 HS22 44
ENSGALP00000013913 GG1 ENSP00000383938 HS22 44
ENSGALP00000038411 GG1 ENSP00000353824 HS22 44
ENSGALP00000013918 GG1 ENSP00000342520 HS22 44
ENSGALP00000013928 GG1 ENSP00000379216 HS22 44
ENSGALP00000038404 GG1 ENSP00000262794 HS22 44
ENSGALP00000000002 GG1 ENSP00000379183 HS22 44
ENSGALP00000014151 GG1 ENSP00000379173 HS22 44
ENSGALP00000014135 GG1 ENSP00000370288 HS22 44
ENSGALP00000014085 GG1 ENSP00000248846 HS22 44
ENSGALP00000014065 GG1 ENSP00000216271 HS22 44
ENSGALP00000014011 GG1 ENSP00000215659 HS22 44
ENSGALP00000021425 GG1 ENSP00000409171 HS22 44
ENSGALP00000036704 GG1 ENSP00000320936 HS22 45
ENSGALP00000043132 GG1 ENSP00000329318 HS22 45
ENSGALP00000021239 GG1 ENSP00000337358 HS22 45
ENSGALP00000021244 GG1 ENSP00000382733 HS22 45
ENSGALP00000021247 GG1 ENSP00000341219 HS22 45
ENSGALP00000021250 GG1 ENSP00000253413 HS22 45
ENSGALP00000021251 GG1 ENSP00000480836 HS22 45
ENSGALP00000021253 GG1 ENSP00000318822 HS22 45
ENSGALP00000021257 GG1 ENSP00000416015 HS22 45
ENSGALP00000029906 GG1 ENSP00000483492 HS22 45
ENSGALP00000036691 GG1 ENSP00000412646 HS22 45
ENSGALP00000021279 GG1 ENSP00000215794 HS22 45
ENSGALP00000019330 GG1 ENSP00000397927 HS22 46
ENSGALP00000019335 GG1 ENSP00000331376 HS22 46
ENSGALP00000019340 GG1 ENSP00000333680 HS22 46
ENSGALP00000019357 GG1 ENSP00000352463 HS22 46
ENSGALP00000019386 GG1 ENSP00000353820 HS22 46
ENSGALP00000019392 GG1 ENSP00000327467 HS22 46
ENSGALP00000019393 GG1 ENSP00000312753 HS22 46
ENSGALP00000019396 GG1 ENSP00000379680 HS22 46
ENSGALP00000019405 GG1 ENSP00000328800 HS22 46
ENSGALP00000019412 GG1 ENSP00000379704 HS22 46
ENSGALP00000019414 GG1 ENSP00000215980 HS22 46
ENSGALP00000041199 GG1 ENSP00000481203 HS22 46
ENSGALP00000019416 GG1 ENSP00000354476 HS22 46
ENSGALP00000019418 GG1 ENSP00000255784 HS22 46
ENSGALP00000019421 GG1 ENSP00000384115 HS22 46
ENSGALP00000019435 GG1 ENSP00000383989 HS22 46
ENSGALP00000037185 GG1 ENSP00000384257 HS22 46
ENSGALP00000019438 GG1 ENSP00000263256 HS22 46
ENSGALP00000019456 GG1 ENSP00000216259 HS22 46
ENSGALP00000000063 GG1 ENSP00000302485 HS22 46
ENSGALP00000019462 GG1 ENSP00000379761 HS22 46
ENSGALP00000019468 GG1 ENSP00000379769 HS22 46
ENSGALP00000019471 GG1 ENSP00000216252 HS22 46
ENSGALP00000037169 GG1 ENSP00000331305 HS22 46
ENSGALP00000037167 GG1 ENSP00000266304 HS22 46
ENSGALP00000019488 GG1 ENSP00000345793 HS22 46
ENSGALP00000019492 GG1 ENSP00000401470 HS22 46
ENSGALP00000019501 GG1 ENSP00000216241 HS22 46
ENSGALP00000019511 GG1 ENSP00000216237 HS22 46
ENSGALP00000019537 GG1 ENSP00000263253 HS22 46
ENSGALP00000019539 GG1 ENSP00000216225 HS22 46
ENSGALP00000019563 GG1 ENSP00000349658 HS22 46
ENSGALP00000019569 GG1 ENSP00000216218 HS22 46
ENSGALP00000019576 GG1 ENSP00000390722 HS22 46
ENSGALP00000019596 GG1 ENSP00000479510 HS22 46
ENSGALP00000019611 GG1 ENSP00000248929 HS22 46
ENSGALP00000019613 GG1 ENSP00000216194 HS22 46
ENSGALP00000019656 GG1 ENSP00000401946 HS22 46
ENSGALP00000019664 GG1 ENSP00000330432 HS22 46
ENSGALP00000019667 GG1 ENSP00000339186 HS22 46
ENSGALP00000019769 GG1 ENSP00000385019 HS22 46
ENSGALP00000037100 GG1 ENSP00000333948 HS22 46
ENSGALP00000037099 GG1 ENSP00000379912 HS22 46
ENSGALP00000019810 GG1 ENSP00000385110 HS22 46
ENSGALP00000042160 GG1 ENSP00000345270 HS22 46
ENSGALP00000019817 GG1 ENSP00000216160 HS22 46
ENSGALP00000019827 GG1 ENSP00000332287 HS22 46
ENSGALP00000029968 GG1 ENSP00000346001 HS22 46
ENSGALP00000037083 GG1 ENSP00000330382 HS22 46
ENSGALP00000037077 GG1 ENSP00000384490 HS22 46
ENSGALP00000019866 GG1 ENSP00000327545 HS22 46
ENSGALP00000019896 GG1 ENSP00000216068 HS22 46
ENSGALP00000040890 GG1 ENSP00000385616 HS22 46
ENSGALP00000029967 GG1 ENSP00000216044 HS22 46
ENSGALP00000019930 GG1 ENSP00000216039 HS22 46
ENSGALP00000029965 GG1 ENSP00000216034 HS22 46
ENSGALP00000019927 GG1 ENSP00000478962 HS22 46
ENSGALP00000019952 GG1 ENSP00000216024 HS22 46
ENSGALP00000019975 GG1 ENSP00000380033 HS22 46
ENSGALP00000019982 GG1 ENSP00000386918 HS22 46
ENSGALP00000019985 GG1 ENSP00000306497 HS22 46
ENSGALP00000029961 GG1 ENSP00000384074 HS22 46
ENSGALP00000020022 GG1 ENSP00000355210 HS22 46
ENSGALP00000020036 GG1 ENSP00000388882 HS22 46
ENSGALP00000020042 GG1 ENSP00000333142 HS22 46
ENSGALP00000020051 GG1 ENSP00000371085 HS22 46
ENSGALP00000020054 GG1 ENSP00000321735 HS22 46
ENSGALP00000029955 GG1 ENSP00000385205 HS22 46
ENSGALP00000020056 GG1 ENSP00000354130 HS22 46
ENSGALP00000020057 GG1 ENSP00000385725 HS22 46
ENSGALP00000020059 GG1 ENSP00000249079 HS22 46
ENSGALP00000020006 GG1 ENSP00000215957 HS22 46
ENSGALP00000020064 GG1 ENSP00000416892 HS22 46
ENSGALP00000020073 GG1 ENSP00000215941 HS22 46
ENSGALP00000020087 GG1 ENSP00000249041 HS22 46
ENSGALP00000020093 GG1 ENSP00000371110 HS22 46
ENSGALP00000020094 GG1 ENSP00000344504 HS22 46
ENSGALP00000020252 GG1 ENSP00000482349 HS22 46
ENSGALP00000037027 GG1 ENSP00000215904 HS22 46
ENSGALP00000020278 GG1 ENSP00000350018 HS22 46
ENSGALP00000041007 GG1 ENSP00000371175 HS22 46
ENSGALP00000041543 GG1 ENSP00000249014 HS22 46
ENSGALP00000020304 GG1 ENSP00000251973 HS22 46
ENSGALP00000020315 GG1 ENSP00000349490 HS22 46
ENSGALP00000020319 GG1 ENSP00000385277 HS22 46
ENSGALP00000020330 GG1 ENSP00000248901 HS22 46
ENSGALP00000037001 GG1 ENSP00000249071 HS22 46
ENSGALP00000020334 GG1 ENSP00000480971 HS22 46
ENSGALP00000043283 GG1 ENSP00000380299 HS22 46
ENSGALP00000020354 GG1 ENSP00000216223 HS22 46
ENSGALP00000020367 GG1 ENSP00000371211 HS22 46
ENSGALP00000020372 GG1 ENSP00000385096 HS22 46
ENSGALP00000021737 GG1 ENSP00000478739 HS22 46
ENSGALP00000020376 GG1 ENSP00000386118 HS22 46
ENSGALP00000042445 GG1 ENSP00000385271 HS22 46
ENSGALP00000036996 GG1 ENSP00000380334 HS22 46
ENSGALP00000020426 GG1 ENSP00000216200 HS22 46
ENSGALP00000020427 GG1 ENSP00000393541 HS22 46
ENSGALP00000040622 GG1 ENSP00000300105 HS22 46
ENSGALP00000020439 GG1 ENSP00000385812 HS22 46
ENSGALP00000020440 GG1 ENSP00000216187 HS22 46
ENSGALP00000020443 GG1 ENSP00000385393 HS22 46
ENSGALP00000020445 GG1 ENSP00000216181 HS22 46
ENSGALP00000020453 GG1 ENSP00000413035 HS22 46
ENSGALP00000020457 GG1 ENSP00000380489 HS22 46
ENSGALP00000020458 GG1 ENSP00000216127 HS22 46
ENSGALP00000020463 GG1 ENSP00000216122 HS22 46
ENSGALP00000036970 GG1 ENSP00000216117 HS22 46
ENSGALP00000020470 GG1 ENSP00000413697 HS22 46
ENSGALP00000020476 GG1 ENSP00000216106 HS22 46
ENSGALP00000020477 GG1 ENSP00000311492 HS22 46
ENSGALP00000020480 GG1 ENSP00000380549 HS22 46
ENSGALP00000040866 GG1 ENSP00000266085 HS22 46
ENSGALP00000020495 GG1 ENSP00000266087 HS22 46
ENSGALP00000020549 GG1 ENSP00000300399 HS22 46
ENSGALP00000020561 GG1 ENSP00000216038 HS22 46
ENSGALP00000024546 GG1 ENSP00000264193 HS3 47
ENSGALP00000024564 GG1 ENSP00000480884 HS3 47
ENSGALP00000024578 GG1 ENSP00000321646 HS3 47
ENSGALP00000024598 GG1 ENSP00000410396 HS3 47
ENSGALP00000024602 GG1 ENSP00000346560 HS3 47
ENSGALP00000024604 GG1 ENSP00000377700 HS3 47
ENSGALP00000024611 GG1 ENSP00000377696 HS3 47
ENSGALP00000024624 GG1 ENSP00000284320 HS3 47
ENSGALP00000024628 GG1 ENSP00000417985 HS3 47
ENSGALP00000024636 GG1 ENSP00000385089 HS3 47
ENSGALP00000036123 GG1 ENSP00000273352 HS3 47
ENSGALP00000024646 GG1 ENSP00000419960 HS3 47
ENSGALP00000024658 GG1 ENSP00000420524 HS3 47
ENSGALP00000036121 GG1 ENSP00000193391 HS3 47
ENSGALP00000036118 GG1 ENSP00000377655 HS3 47
ENSGALP00000024696 GG1 ENSP00000312356 HS3 47
ENSGALP00000024698 GG1 ENSP00000265260 HS3 47
ENSGALP00000024702 GG1 ENSP00000326200 HS3 47
ENSGALP00000024710 GG1 ENSP00000377640 HS3 47
ENSGALP00000024714 GG1 ENSP00000342510 HS3 47
ENSGALP00000024716 GG1 ENSP00000396421 HS3 47
ENSGALP00000024720 GG1 ENSP00000325663 HS3 47
ENSGALP00000024722 GG1 ENSP00000307801 HS3 47
ENSGALP00000024723 GG1 ENSP00000305988 HS3 47
ENSGALP00000024726 GG1 ENSP00000264122 HS3 47
ENSGALP00000024731 GG1 ENSP00000319974 HS3 47
ENSGALP00000029798 GG1 ENSP00000355361 HS3 47
ENSGALP00000024735 GG1 ENSP00000264538 HS3 47
ENSGALP00000036110 GG1 ENSP00000350402 HS3 47
ENSGALP00000036100 GG1 ENSP00000273353 HS3 47
ENSGALP00000024744 GG1 ENSP00000484616 HS3 47
ENSGALP00000036095 GG1 ENSP00000295756 HS3 47
ENSGALP00000029794 GG1 ENSP00000261047 HS3 47
ENSGALP00000024751 GG1 ENSP00000418070 HS3 47
ENSGALP00000024760 GG1 ENSP00000420686 HS3 47
ENSGALP00000024765 GG1 ENSP00000405405 HS3 47
ENSGALP00000024767 GG1 ENSP00000273359 HS3 47
ENSGALP00000024768 GG1 ENSP00000480097 HS3 47
ENSGALP00000024779 GG1 ENSP00000398236 HS3 47
ENSGALP00000041771 GG1 ENSP00000420298 HS3 47
ENSGALP00000024874 GG1 ENSP00000377370 HS3 47
ENSGALP00000024921 GG1 ENSP00000295588 HS3 47
ENSGALP00000025204 GG1 ENSP00000273371 HS3 47
ENSGALP00000036086 GG1 ENSP00000419057 HS3 48
ENSGALP00000024797 GG1 ENSP00000322469 HS3 48
ENSGALP00000024798 GG1 ENSP00000337451 HS3 48
ENSGALP00000024809 GG1 ENSP00000377783 HS3 48
ENSGALP00000024815 GG1 ENSP00000377769 HS3 48
ENSGALP00000024816 GG1 ENSP00000320679 HS3 48
ENSGALP00000024818 GG1 ENSP00000318986 HS3 48
ENSGALP00000024824 GG1 ENSP00000374323 HS3 48
ENSGALP00000029773 GG1 ENSP00000418057 HS3 48
ENSGALP00000036078 GG1 ENSP00000374273 HS3 48
ENSGALP00000006145 GG1 ENSP00000328251 HS3 48
ENSGALP00000023243 GG1 ENSP00000420790 HS3 48
ENSGALP00000036384 GG1 ENSP00000332049 HS3 49
ENSGALP00000023230 GG1 ENSP00000420194 HS3 49
ENSGALP00000023239 GG1 ENSP00000264474 HS3 49
ENSGALP00000023242 GG1 ENSP00000291458 HS3 49
ENSGALP00000023244 GG1 ENSP00000419088 HS3 49
ENSGALP00000034376 GG1 ENSP00000343701 HS3 49
ENSGALP00000014312 GG1 ENSP00000374252 HS3 50
ENSGALP00000014585 GG1 ENSP00000351632 HS3 50
ENSGALP00000015293 GG1 ENSP00000455004 HS3 50
ENSGALP00000030066 GG1 ENSP00000391803 HS3 50
ENSGALP00000015329 GG1 ENSP00000484803 HS3 50
ENSGALP00000015353 GG1 ENSP00000303149 HS3 50
ENSGALP00000015476 GG1 ENSP00000263665 HS3 50
ENSGALP00000024026 GG1 ENSP00000481120 HS3 51
ENSGALP00000024055 GG1 ENSP00000273666 HS3 51
ENSGALP00000024066 GG1 ENSP00000283875 HS3 51
ENSGALP00000024069 GG1 ENSP00000273375 HS3 51
ENSGALP00000024093 GG1 ENSP00000283871 HS3 51
ENSGALP00000042287 GG1 ENSP00000184266 HS3 51
ENSGALP00000024100 GG1 ENSP00000295633 HS3 51
ENSGALP00000024103 GG1 ENSP00000295628 HS3 51
ENSGALP00000024104 GG1 ENSP00000417261 HS3 51
ENSGALP00000029838 GG1 ENSP00000324806 HS3 51
ENSGALP00000024121 GG1 ENSP00000273390 HS3 51
ENSGALP00000029837 GG1 ENSP00000417651 HS3 51
ENSGALP00000029836 GG1 ENSP00000417250 HS3 51
ENSGALP00000024139 GG1 ENSP00000273371 HS3 51
ENSGALP00000024260 GG1 ENSP00000326063 HS3 51
ENSGALP00000024275 GG1 ENSP00000264245 HS3 51
ENSGALP00000024280 GG1 ENSP00000264234 HS3 51
ENSGALP00000029825 GG1 ENSP00000295622 HS3 51
ENSGALP00000024287 GG1 ENSP00000377370 HS3 51
ENSGALP00000024292 GG1 ENSP00000328455 HS3 51
ENSGALP00000029818 GG1 ENSP00000377372 HS3 51
ENSGALP00000024300 GG1 ENSP00000419153 HS3 51
ENSGALP00000040947 GG1 ENSP00000373169 HS3 51
ENSGALP00000024354 GG1 ENSP00000420682 HS3 51
ENSGALP00000036160 GG1 ENSP00000295878 HS3 51
ENSGALP00000024360 GG1 ENSP00000420251 HS3 51
ENSGALP00000024366 GG1 ENSP00000350881 HS3 51
ENSGALP00000024380 GG1 ENSP00000377428 HS3 51
ENSGALP00000024403 GG1 ENSP00000273395 HS3 51
ENSGALP00000024454 GG1 ENSP00000320251 HS3 51
ENSGALP00000024462 GG1 ENSP00000478813 HS3 51
ENSGALP00000029813 GG1 ENSP00000381272 HS3 51
ENSGALP00000024466 GG1 ENSP00000411814 HS3 51
ENSGALP00000024472 GG1 ENSP00000417654 HS3 51
ENSGALP00000024484 GG1 ENSP00000283290 HS3 51
ENSGALP00000024798 GG1 ENSP00000374323 HS3 52
ENSGALP00000024824 GG1 ENSP00000337451 HS3 52
ENSGALP00000029768 GG1 ENSP00000342931 HS3 52
ENSGALP00000024944 GG1 ENSP00000263780 HS3 52
ENSGALP00000024945 GG1 ENSP00000381436 HS3 52
ENSGALP00000024947 GG1 ENSP00000384193 HS3 52
ENSGALP00000024956 GG1 ENSP00000410833 HS3 52
ENSGALP00000024963 GG1 ENSP00000327536 HS3 52
ENSGALP00000040653 GG1 ENSP00000297012 HS6 53
ENSGALP00000019163 GG1 ENSP00000244573 HS6 53
ENSGALP00000040958 GG1 ENSP00000480826 HS6 53
ENSGALP00000041526 GG1 ENSP00000367034 HS6 53
ENSGALP00000042501 GG1 ENSP00000380180 HS6 53
ENSGALP00000041269 GG1 ENSP00000321389 HS6 53
ENSGALP00000042290 GG1 ENSP00000366999 HS6 53
ENSGALP00000019205 GG1 ENSP00000244534 HS6 53
ENSGALP00000018888 GG1 ENSP00000367137 HS6 54
ENSGALP00000040653 GG1 ENSP00000483842 HS6 54
ENSGALP00000019163 GG1 ENSP00000339566 HS6 54
ENSGALP00000041526 GG1 ENSP00000479461 HS6 54
ENSGALP00000042501 GG1 ENSP00000342886 HS6 54
ENSGALP00000041269 GG1 ENSP00000352119 HS6 54
ENSGALP00000042290 GG1 ENSP00000358160 HS6 54
ENSGALP00000019205 GG1 ENSP00000330074 HS6 54
ENSGALP00000026433 GG1 ENSP00000435210 HS6 55
ENSGALP00000026448 GG1 ENSP00000351908 HS6 55
ENSGALP00000035839 GG1 ENSP00000394546 HS6 55
ENSGALP00000026645 GG1 ENSP00000392065 HS6 55
ENSGALP00000026648 GG1 ENSP00000351206 HS6 55
ENSGALP00000040632 GG1 ENSP00000258042 HS6 55
ENSGALP00000040653 GG1 ENSP00000341094 HS6 56
ENSGALP00000040958 GG1 ENSP00000482271 HS6 56
ENSGALP00000041526 GG1 ENSP00000481486 HS6 56
ENSGALP00000042501 GG1 ENSP00000366618 HS6 56
ENSGALP00000037266 GG1 ENSP00000330074 HS6 56
ENSGALP00000042290 GG1 ENSP00000483283 HS6 56
ENSGALP00000019163 GG1 ENSP00000330074 HS6 57
ENSGALP00000040958 GG1 ENSP00000358160 HS6 57
ENSGALP00000041526 GG1 ENSP00000481486 HS6 57
ENSGALP00000042501 GG1 ENSP00000479169 HS6 57
ENSGALP00000041269 GG1 ENSP00000341094 HS6 57
ENSGALP00000037266 GG1 ENSP00000339566 HS6 57
ENSGALP00000042290 GG1 ENSP00000480826 HS6 57
ENSGALP00000019205 GG1 ENSP00000244573 HS6 57
ENSGALP00000040653 GG1 ENSP00000352119 HS6 58
ENSGALP00000019163 GG1 ENSP00000244534 HS6 58
ENSGALP00000040958 GG1 ENSP00000366999 HS6 58
ENSGALP00000042501 GG1 ENSP00000482674 HS6 58
ENSGALP00000041269 GG1 ENSP00000483842 HS6 58
ENSGALP00000037266 GG1 ENSP00000244573 HS6 58
ENSGALP00000013500 GG1 ENSP00000395340 HS7 59
ENSGALP00000013494 GG1 ENSP00000321927 HS7 59
ENSGALP00000013497 GG1 ENSP00000344242 HS7 59
ENSGALP00000013472 GG1 ENSP00000319412 HS7 59
ENSGALP00000013467 GG1 ENSP00000419188 HS7 59
ENSGALP00000013458 GG1 ENSP00000390035 HS7 59
ENSGALP00000013413 GG1 ENSP00000368565 HS7 59
ENSGALP00000013388 GG1 ENSP00000292644 HS7 59
ENSGALP00000013367 GG1 ENSP00000346325 HS7 59
ENSGALP00000013329 GG1 ENSP00000392423 HS7 59
ENSGALP00000013275 GG1 ENSP00000297431 HS7 59
ENSGALP00000013244 GG1 ENSP00000312379 HS7 59
ENSGALP00000013230 GG1 ENSP00000377262 HS7 59
ENSGALP00000013183 GG1 ENSP00000348722 HS7 59
ENSGALP00000013171 GG1 ENSP00000257700 HS7 59
ENSGALP00000042152 GG1 ENSP00000417841 HS7 59
ENSGALP00000013157 GG1 ENSP00000410759 HS7 59
ENSGALP00000013149 GG1 ENSP00000325954 HS7 59
ENSGALP00000042672 GG1 ENSP00000011473 HS7 59
ENSGALP00000013129 GG1 ENSP00000222553 HS7 59
ENSGALP00000041103 GG1 ENSP00000479540 HS7 59
ENSGALP00000013101 GG1 ENSP00000419260 HS7 59
ENSGALP00000013072 GG1 ENSP00000265717 HS7 59
ENSGALP00000013047 GG1 ENSP00000222574 HS7 59
ENSGALP00000038673 GG1 ENSP00000297135 HS7 59
ENSGALP00000013014 GG1 ENSP00000302676 HS7 59
ENSGALP00000038671 GG1 ENSP00000265720 HS7 59
ENSGALP00000012985 GG1 ENSP00000368414 HS7 59
ENSGALP00000012971 GG1 ENSP00000265715 HS7 59
ENSGALP00000041156 GG1 ENSP00000401277 HS7 59
ENSGALP00000012869 GG1 ENSP00000205402 HS7 59
ENSGALP00000012817 GG1 ENSP00000377191 HS7 59
ENSGALP00000042899 GG1 ENSP00000000233 HS7 60
ENSGALP00000041686 GG1 ENSP00000349770 HS7 60
ENSGALP00000022392 GG1 ENSP00000418267 HS7 60
ENSGALP00000039562 GG1 ENSP00000249373 HS7 60
ENSGALP00000012914 GG1 ENSP00000315931 HS7 60
ENSGALP00000042365 GG1 ENSP00000482386 HS7 60
ENSGALP00000012931 GG1 ENSP00000342351 HS7 60
ENSGALP00000012940 GG1 ENSP00000347836 HS7 60
ENSGALP00000012977 GG1 ENSP00000351052 HS7 60
ENSGALP00000012990 GG1 ENSP00000334140 HS7 60
ENSGALP00000013022 GG1 ENSP00000380747 HS7 60
ENSGALP00000013044 GG1 ENSP00000222481 HS7 60
ENSGALP00000013137 GG1 ENSP00000223208 HS7 60
ENSGALP00000013151 GG1 ENSP00000223215 HS7 60
ENSGALP00000013213 GG1 ENSP00000402346 HS7 60
ENSGALP00000013779 GG1 ENSP00000367770 HS7 60
ENSGALP00000020835 GG1 ENSP00000275766 HS7 61
ENSGALP00000020844 GG1 ENSP00000385571 HS7 61
ENSGALP00000020923 GG1 ENSP00000380692 HS7 61
ENSGALP00000020927 GG1 ENSP00000321498 HS7 61
ENSGALP00000020930 GG1 ENSP00000440167 HS7 61
ENSGALP00000020932 GG1 ENSP00000255977 HS7 61
ENSGALP00000020939 GG1 ENSP00000275884 HS7 61
ENSGALP00000020947 GG1 ENSP00000072869 HS7 61
ENSGALP00000020950 GG1 ENSP00000288602 HS7 61
ENSGALP00000043325 GG1 ENSP00000418451 HS7 61
ENSGALP00000041982 GG1 ENSP00000456594 HS7 61
ENSGALP00000020966 GG1 ENSP00000347581 HS7 61
ENSGALP00000020971 GG1 ENSP00000445768 HS7 61
ENSGALP00000020972 GG1 ENSP00000380675 HS7 61
ENSGALP00000020973 GG1 ENSP00000419388 HS7 61
ENSGALP00000041041 GG1 ENSP00000376989 HS7 62
ENSGALP00000014160 GG1 ENSP00000344173 HS7 62
ENSGALP00000030079 GG1 ENSP00000350249 HS7 62
ENSGALP00000041230 GG1 ENSP00000306449 HS7 62
ENSGALP00000014237 GG1 ENSP00000223026 HS7 62
ENSGALP00000014285 GG1 ENSP00000223023 HS7 62
ENSGALP00000014297 GG1 ENSP00000411932 HS7 62
ENSGALP00000014312 GG1 ENSP00000275699 HS7 62
ENSGALP00000014321 GG1 ENSP00000347988 HS7 62
ENSGALP00000014324 GG1 ENSP00000324882 HS7 62
ENSGALP00000014400 GG1 ENSP00000194130 HS7 62
ENSGALP00000014492 GG1 ENSP00000484355 HS7 62
ENSGALP00000014521 GG1 ENSP00000411145 HS7 62
ENSGALP00000014543 GG1 ENSP00000403768 HS7 62
ENSGALP00000014565 GG1 ENSP00000377047 HS7 62
ENSGALP00000014585 GG1 ENSP00000353025 HS7 62
ENSGALP00000043204 GG1 ENSP00000222462 HS7 62
ENSGALP00000014633 GG1 ENSP00000309772 HS7 62
ENSGALP00000014665 GG1 ENSP00000320566 HS7 62
ENSGALP00000014674 GG1 ENSP00000222747 HS7 62
ENSGALP00000014738 GG1 ENSP00000333496 HS7 62
ENSGALP00000014811 GG1 ENSP00000265224 HS7 62
ENSGALP00000014820 GG1 ENSP00000249299 HS7 62
ENSGALP00000014860 GG1 ENSP00000160373 HS7 62
ENSGALP00000015163 GG1 ENSP00000003084 HS7 62
ENSGALP00000042768 GG1 ENSP00000265441 HS7 62
ENSGALP00000015265 GG1 ENSP00000265437 HS7 62
ENSGALP00000015277 GG1 ENSP00000354947 HS7 62
ENSGALP00000042226 GG1 ENSP00000317272 HS7 62
ENSGALP00000015287 GG1 ENSP00000222693 HS7 62
ENSGALP00000015293 GG1 ENSP00000350937 HS7 62
ENSGALP00000030066 GG1 ENSP00000265440 HS7 62
ENSGALP00000043223 GG1 ENSP00000484656 HS7 62
ENSGALP00000015329 GG1 ENSP00000386200 HS7 62
ENSGALP00000038111 GG1 ENSP00000284601 HS7 62
ENSGALP00000015353 GG1 ENSP00000476863 HS7 62
ENSGALP00000038109 GG1 ENSP00000297145 HS7 62
ENSGALP00000015357 GG1 ENSP00000390696 HS7 62
ENSGALP00000030061 GG1 ENSP00000323304 HS7 62
ENSGALP00000015363 GG1 ENSP00000384477 HS7 62
ENSGALP00000015370 GG1 ENSP00000354501 HS7 62
ENSGALP00000038075 GG1 ENSP00000397412 HS7 62
ENSGALP00000038072 GG1 ENSP00000329553 HS7 62
ENSGALP00000015438 GG1 ENSP00000249356 HS7 62
ENSGALP00000015440 GG1 ENSP00000400500 HS7 62
ENSGALP00000015455 GG1 ENSP00000410804 HS7 62
ENSGALP00000015476 GG1 ENSP00000401244 HS7 62
ENSGALP00000015589 GG1 ENSP00000348722 HS7 62
ENSGALP00000010703 GG1 ENSP00000407976 HS7 63
ENSGALP00000030117 GG1 ENSP00000378193 HS7 63
ENSGALP00000010650 GG1 ENSP00000413445 HS7 63
ENSGALP00000010610 GG1 ENSP00000355316 HS7 63
ENSGALP00000039055 GG1 ENSP00000334319 HS7 63
ENSGALP00000013815 GG1 ENSP00000348589 HS7 63
ENSGALP00000039002 GG1 ENSP00000222390 HS7 63
ENSGALP00000038958 GG1 ENSP00000415743 HS7 63
ENSGALP00000013713 GG1 ENSP00000343027 HS7 63
ENSGALP00000038910 GG1 ENSP00000346151 HS7 63
ENSGALP00000038897 GG1 ENSP00000248550 HS7 63
ENSGALP00000013542 GG1 ENSP00000257663 HS7 63
ENSGALP00000013540 GG1 ENSP00000334040 HS7 63
ENSGALP00000013531 GG1 ENSP00000248594 HS7 63
ENSGALP00000013515 GG1 ENSP00000257626 HS7 63
ENSGALP00000042874 GG1 ENSP00000285871 HS7 63
ENSGALP00000020835 GG1 ENSP00000263549 HS7 64
ENSGALP00000020843 GG1 ENSP00000389414 HS7 64
ENSGALP00000020844 GG1 ENSP00000385571 HS7 64
ENSGALP00000020850 GG1 ENSP00000416040 HS7 64
ENSGALP00000041448 GG1 ENSP00000390407 HS7 64
ENSGALP00000020873 GG1 ENSP00000405482 HS7 64
ENSGALP00000020886 GG1 ENSP00000340507 HS7 64
ENSGALP00000020904 GG1 ENSP00000242375 HS7 64
ENSGALP00000020974 GG1 ENSP00000329140 HS7 64
ENSGALP00000020990 GG1 ENSP00000396078 HS7 64
ENSGALP00000043473 GG1 ENSP00000341170 HS7 64
ENSGALP00000020999 GG1 ENSP00000399745 HS7 64
ENSGALP00000042167 GG1 ENSP00000376800 HS7 64
ENSGALP00000041214 GG1 ENSP00000395467 HS7 64
ENSGALP00000021021 GG1 ENSP00000297282 HS7 64
ENSGALP00000023619 GG1 ENSP00000476380 HS7 65
ENSGALP00000023625 GG1 ENSP00000275815 HS7 65
ENSGALP00000023626 GG1 ENSP00000324422 HS7 65
ENSGALP00000023627 GG1 ENSP00000410603 HS7 65
ENSGALP00000023640 GG1 ENSP00000339867 HS7 65
ENSGALP00000029853 GG1 ENSP00000312664 HS7 65
ENSGALP00000023664 GG1 ENSP00000431049 HS7 65
ENSGALP00000023718 GG1 ENSP00000347409 HS7 65
ENSGALP00000023733 GG1 ENSP00000352358 HS7 65
ENSGALP00000023737 GG1 ENSP00000481994 HS7 65
ENSGALP00000036266 GG1 ENSP00000483153 HS7 65
ENSGALP00000036257 GG1 ENSP00000374916 HS7 65
ENSGALP00000027596 GG1 ENSP00000221086 HS8 66
ENSGALP00000027609 GG1 ENSP00000371512 HS8 66
ENSGALP00000041598 GG1 ENSP00000180166 HS8 66
ENSGALP00000027611 GG1 ENSP00000321455 HS8 66
ENSGALP00000027614 GG1 ENSP00000262096 HS8 66
ENSGALP00000027623 GG1 ENSP00000410249 HS8 66
ENSGALP00000027091 GG1 ENSP00000341524 HSX 67
ENSGALP00000042644 GG1 ENSP00000340975 HSX 67
ENSGALP00000027096 GG1 ENSP00000276201 HSX 67
ENSGALP00000027104 GG1 ENSP00000310110 HSX 67
ENSGALP00000027108 GG1 ENSP00000218008 HSX 67
ENSGALP00000027119 GG1 ENSP00000408411 HSX 67
ENSGALP00000027120 GG1 ENSP00000384109 HSX 67
ENSGALP00000027322 GG1 ENSP00000362217 HSX 68
ENSGALP00000027277 GG1 ENSP00000362206 HSX 68
ENSGALP00000027278 GG1 ENSP00000362186 HSX 68
ENSGALP00000027326 GG1 ENSP00000362145 HSX 68
ENSGALP00000027332 GG1 ENSP00000362125 HSX 68
ENSGALP00000027337 GG1 ENSP00000362122 HSX 68
ENSGALP00000027233 GG1 ENSP00000418753 HSX 69
ENSGALP00000027234 GG1 ENSP00000298542 HSX 69
ENSGALP00000027241 GG1 ENSP00000359911 HSX 69
ENSGALP00000043009 GG1 ENSP00000359890 HSX 69
ENSGALP00000041951 GG1 ENSP00000429473 HSX 69
ENSGALP00000027267 GG1 ENSP00000359864 HSX 69
ENSGALP00000026696 GG1 ENSP00000361700 HSX 70
ENSGALP00000026702 GG1 ENSP00000484450 HSX 70
ENSGALP00000026711 GG1 ENSP00000243298 HSX 70
ENSGALP00000040654 GG1 ENSP00000455371 HSX 70
ENSGALP00000026733 GG1 ENSP00000276185 HSX 70
ENSGALP00000029644 GG1 ENSP00000262843 HSX 70
ENSGALP00000026089 GG1 ENSP00000381086 HSX 71
ENSGALP00000026095 GG1 ENSP00000483595 HSX 71
ENSGALP00000043419 GG1 ENSP00000367284 HSX 71
ENSGALP00000026102 GG1 ENSP00000404232 HSX 71
ENSGALP00000026105 GG1 ENSP00000367301 HSX 71
ENSGALP00000035883 GG1 ENSP00000340684 HSX 71
ENSGALP00000042836 GG1 ENSP00000367384 HSX 71
ENSGALP00000029689 GG1 ENSP00000367465 HSX 71
ENSGALP00000026123 GG1 ENSP00000478443 HSX 71
ENSGALP00000026130 GG1 ENSP00000316357 HSX 71
ENSGALP00000026133 GG1 ENSP00000323720 HSX 71
ENSGALP00000035865 GG1 ENSP00000367697 HSX 71
ENSGALP00000035864 GG1 ENSP00000367705 HSX 71
ENSGALP00000026159 GG1 ENSP00000286824 HSX 71
ENSGALP00000026160 GG1 ENSP00000039007 HSX 71
ENSGALP00000026161 GG1 ENSP00000367766 HSX 71
ENSGALP00000026167 GG1 ENSP00000395220 HSX 71
ENSGALP00000026170 GG1 ENSP00000367844 HSX 71
ENSGALP00000026172 GG1 ENSP00000367851 HSX 71
ENSGALP00000026173 GG1 ENSP00000367879 HSX 71
ENSGALP00000035860 GG1 ENSP00000367882 HSX 71
ENSGALP00000026179 GG1 ENSP00000417050 HSX 71
ENSGALP00000029677 GG1 ENSP00000367929 HSX 71
ENSGALP00000042026 GG1 ENSP00000275954 HSX 71
ENSGALP00000026200 GG1 ENSP00000354923 HSX 71
ENSGALP00000026205 GG1 ENSP00000368215 HSX 71
ENSGALP00000026206 GG1 ENSP00000401720 HSX 71
ENSGALP00000026209 GG1 ENSP00000368245 HSX 71
ENSGALP00000026210 GG1 ENSP00000368253 HSX 71
ENSGALP00000026211 GG1 ENSP00000368278 HSX 71
ENSGALP00000026266 GG1 ENSP00000368358 HSX 71
ENSGALP00000026277 GG1 ENSP00000368439 HSX 71
ENSGALP00000026284 GG1 ENSP00000387536 HSX 71
ENSGALP00000026288 GG1 ENSP00000368486 HSX 71
ENSGALP00000026307 GG1 ENSP00000253039 HSX 71
ENSGALP00000026313 GG1 ENSP00000332791 HSX 71
ENSGALP00000026316 GG1 ENSP00000368528 HSX 71
ENSGALP00000035846 GG1 ENSP00000483974 HSX 71
ENSGALP00000026327 GG1 ENSP00000368605 HSX 71
ENSGALP00000026337 GG1 ENSP00000368646 HSX 71
ENSGALP00000026339 GG1 ENSP00000368666 HSX 71
ENSGALP00000026360 GG1 ENSP00000368682 HSX 71
ENSGALP00000035844 GG1 ENSP00000385746 HSX 71
ENSGALP00000026373 GG1 ENSP00000368798 HSX 71
ENSGALP00000029664 GG1 ENSP00000368808 HSX 71
ENSGALP00000026386 GG1 ENSP00000368813 HSX 71
ENSGALP00000026391 GG1 ENSP00000368824 HSX 71
ENSGALP00000026406 GG1 ENSP00000368884 HSX 71
ENSGALP00000026418 GG1 ENSP00000368927 HSX 71
ENSGALP00000026428 GG1 ENSP00000368964 HSX 71
ENSGALP00000026433 GG1 ENSP00000369004 HSX 71
ENSGALP00000026438 GG1 ENSP00000380921 HSX 71
ENSGALP00000026448 GG1 ENSP00000345629 HSX 71
ENSGALP00000026457 GG1 ENSP00000369134 HSX 71
ENSGALP00000026589 GG1 ENSP00000369198 HSX 71
ENSGALP00000026603 GG1 ENSP00000369274 HSX 71
ENSGALP00000026611 GG1 ENSP00000354871 HSX 71
ENSGALP00000026614 GG1 ENSP00000369320 HSX 71
ENSGALP00000026624 GG1 ENSP00000369325 HSX 71
ENSGALP00000026638 GG1 ENSP00000333456 HSX 71
ENSGALP00000035839 GG1 ENSP00000369400 HSX 71
ENSGALP00000026645 GG1 ENSP00000349824 HSX 71
ENSGALP00000026647 GG1 ENSP00000369424 HSX 71
ENSGALP00000026648 GG1 ENSP00000369465 HSX 71
ENSGALP00000026649 GG1 ENSP00000369500 HSX 71
ENSGALP00000026650 GG1 ENSP00000369590 HSX 71
ENSGALP00000040632 GG1 ENSP00000369643 HSX 71
ENSGALP00000026659 GG1 ENSP00000369645 HSX 71
ENSGALP00000026660 GG1 ENSP00000303015 HSX 71
ENSGALP00000042770 GG1 ENSP00000252519 HSX 71
ENSGALP00000026666 GG1 ENSP00000308774 HSX 71
ENSGALP00000026669 GG1 ENSP00000297904 HSX 71
ENSGALP00000026670 GG1 ENSP00000369820 HSX 71
ENSGALP00000026677 GG1 ENSP00000369855 HSX 71
ENSGALP00000026692 GG1 ENSP00000369860 HSX 71
ENSGALP00000026693 GG1 ENSP00000326819 HSX 71
ENSGALP00000026696 GG1 ENSP00000218075 HSX 71
ENSGALP00000026699 GG1 ENSP00000381398 HSX 71
ENSGALP00000026702 GG1 ENSP00000316861 HSX 71
ENSGALP00000026704 GG1 ENSP00000344314 HSX 71
ENSGALP00000026710 GG1 ENSP00000392495 HSX 71
ENSGALP00000026711 GG1 ENSP00000420127 HSX 71
ENSGALP00000026714 GG1 ENSP00000440038 HSX 71
ENSGALP00000026719 GG1 ENSP00000369976 HSX 71
ENSGALP00000040654 GG1 ENSP00000414376 HSX 71
ENSGALP00000026726 GG1 ENSP00000370034 HSX 71
ENSGALP00000026729 GG1 ENSP00000381504 HSX 71
ENSGALP00000026733 GG1 ENSP00000370057 HSX 71
ENSGALP00000026739 GG1 ENSP00000312244 HSX 71
ENSGALP00000035828 GG1 ENSP00000338967 HSX 71
ENSGALP00000029644 GG1 ENSP00000370164 HSX 71
ENSGALP00000026752 GG1 ENSP00000370213 HSX 71
ENSGALP00000026759 GG1 ENSP00000399584 HSX 71
ENSGALP00000026764 GG1 ENSP00000370299 HSX 71
ENSGALP00000026765 GG1 ENSP00000417161 HSX 71
ENSGALP00000021770 GG1 ENSP00000385988 HSX 71
ENSGALP00000026766 GG1 ENSP00000262648 HSX 71
ENSGALP00000026775 GG1 ENSP00000370430 HSX 71
ENSGALP00000026779 GG1 ENSP00000217961 HSX 71
ENSGALP00000040792 GG1 ENSP00000396452 HSX 71
ENSGALP00000026790 GG1 ENSP00000439203 HSX 71
ENSGALP00000029643 GG1 ENSP00000262848 HSX 71
ENSGALP00000026805 GG1 ENSP00000217939 HSX 71
ENSGALP00000026833 GG1 ENSP00000370555 HSX 71
ENSGALP00000041682 GG1 ENSP00000405544 HSX 71
ENSGALP00000041479 GG1 ENSP00000370621 HSX 71
ENSGALP00000026866 GG1 ENSP00000334113 HSX 71
ENSGALP00000026874 GG1 ENSP00000324827 HSX 71
ENSGALP00000026875 GG1 ENSP00000370697 HSX 71
ENSGALP00000035815 GG1 ENSP00000370808 HSX 71
ENSGALP00000026891 GG1 ENSP00000394227 HSX 71
ENSGALP00000026894 GG1 ENSP00000370978 HSX 71
ENSGALP00000026898 GG1 ENSP00000370990 HSX 71
ENSGALP00000026904 GG1 ENSP00000375080 HSX 71
ENSGALP00000026928 GG1 ENSP00000316598 HSX 71
ENSGALP00000026933 GG1 ENSP00000381976 HSX 71
ENSGALP00000009801 GG10 ENSP00000357283 HS1 72
ENSGALP00000010706 GG10 ENSP00000441197 HS1 72
ENSGALP00000033373 GG10 ENSP00000255039 HS1 72
ENSGALP00000010867 GG10 ENSP00000331210 HS1 72
ENSGALP00000010880 GG10 ENSP00000323424 HS1 72
ENSGALP00000010970 GG10 ENSP00000431418 HS1 72
ENSGALP00000011057 GG10 ENSP00000357177 HS1 72
ENSGALP00000033782 GG10 ENSP00000357842 HS1 73
ENSGALP00000006826 GG10 ENSP00000271636 HS1 73
ENSGALP00000023180 GG10 ENSP00000271715 HS1 73
ENSGALP00000001026 GG10 ENSP00000389130 HS1 73
ENSGALP00000007492 GG10 ENSP00000295314 HS1 73
ENSGALP00000029299 GG10 ENSP00000357904 HS1 73
ENSGALP00000007631 GG10 ENSP00000357906 HS1 73
ENSGALP00000007721 GG10 ENSP00000357909 HS1 73
ENSGALP00000037959 GG10 ENSP00000357914 HS1 73
ENSGALP00000011716 GG10 ENSP00000326706 HS15 74
ENSGALP00000011722 GG10 ENSP00000397942 HS15 74
ENSGALP00000011740 GG10 ENSP00000204566 HS15 74
ENSGALP00000011855 GG10 ENSP00000388723 HS15 74
ENSGALP00000011886 GG10 ENSP00000261883 HS15 74
ENSGALP00000011896 GG10 ENSP00000261888 HS15 74
ENSGALP00000037602 GG10 ENSP00000332773 HS15 74
ENSGALP00000012022 GG10 ENSP00000339208 HS15 74
ENSGALP00000012079 GG10 ENSP00000456568 HS15 74
ENSGALP00000041054 GG10 ENSP00000457624 HS15 74
ENSGALP00000012102 GG10 ENSP00000261892 HS15 74
ENSGALP00000012108 GG10 ENSP00000391167 HS15 74
ENSGALP00000012298 GG10 ENSP00000261890 HS15 74
ENSGALP00000012335 GG10 ENSP00000378976 HS15 74
ENSGALP00000012350 GG10 ENSP00000321711 HS15 74
ENSGALP00000012365 GG10 ENSP00000261881 HS15 74
ENSGALP00000012448 GG10 ENSP00000302486 HS15 74
ENSGALP00000012456 GG10 ENSP00000457892 HS15 74
ENSGALP00000012481 GG10 ENSP00000311430 HS15 74
ENSGALP00000012527 GG10 ENSP00000311429 HS15 74
ENSGALP00000041470 GG10 ENSP00000288840 HS15 74
ENSGALP00000012793 GG10 ENSP00000261880 HS15 74
ENSGALP00000012822 GG10 ENSP00000336861 HS15 74
ENSGALP00000012841 GG10 ENSP00000342254 HS15 74
ENSGALP00000012868 GG10 ENSP00000178640 HS15 74
ENSGALP00000012927 GG10 ENSP00000438574 HS15 74
ENSGALP00000012941 GG10 ENSP00000419081 HS15 74
ENSGALP00000012944 GG10 ENSP00000445770 HS15 74
ENSGALP00000042401 GG10 ENSP00000307298 HS15 74
ENSGALP00000012982 GG10 ENSP00000403392 HS15 74
ENSGALP00000013036 GG10 ENSP00000454783 HS15 74
ENSGALP00000013053 GG10 ENSP00000417864 HS15 74
ENSGALP00000013077 GG10 ENSP00000373518 HS15 74
ENSGALP00000042367 GG10 ENSP00000261858 HS15 74
ENSGALP00000013096 GG10 ENSP00000378803 HS15 74
ENSGALP00000013126 GG10 ENSP00000260363 HS15 74
ENSGALP00000013164 GG10 ENSP00000453081 HS15 74
ENSGALP00000013212 GG10 ENSP00000314556 HS15 74
ENSGALP00000003834 GG10 ENSP00000373518 HS15 75
ENSGALP00000003259 GG10 ENSP00000482504 HS15 75
ENSGALP00000003229 GG10 ENSP00000348349 HS15 75
ENSGALP00000042758 GG10 ENSP00000340505 HS15 75
ENSGALP00000003108 GG10 ENSP00000311657 HS15 75
ENSGALP00000003096 GG10 ENSP00000455901 HS15 75
ENSGALP00000039322 GG10 ENSP00000454749 HS15 75
ENSGALP00000002995 GG10 ENSP00000478716 HS15 75
ENSGALP00000002785 GG10 ENSP00000369217 HS15 75
ENSGALP00000002771 GG10 ENSP00000268057 HS15 75
ENSGALP00000002754 GG10 ENSP00000312250 HS15 75
ENSGALP00000034118 GG10 ENSP00000341198 HS15 75
ENSGALP00000002705 GG10 ENSP00000261917 HS15 75
ENSGALP00000002674 GG10 ENSP00000328423 HS15 75
ENSGALP00000002670 GG10 ENSP00000290401 HS15 75
ENSGALP00000002650 GG10 ENSP00000320084 HS15 75
ENSGALP00000002630 GG10 ENSP00000369150 HS15 75
ENSGALP00000042527 GG10 ENSP00000261921 HS15 75
ENSGALP00000022809 GG10 ENSP00000268099 HS15 75
ENSGALP00000002609 GG10 ENSP00000318318 HS15 75
ENSGALP00000002388 GG10 ENSP00000454283 HS15 75
ENSGALP00000002406 GG10 ENSP00000455730 HS15 75
ENSGALP00000002458 GG10 ENSP00000457788 HS15 75
ENSGALP00000002508 GG10 ENSP00000353622 HS15 75
ENSGALP00000002547 GG10 ENSP00000482732 HS15 75
ENSGALP00000041377 GG10 ENSP00000458053 HS15 75
ENSGALP00000043116 GG10 ENSP00000311427 HS15 75
ENSGALP00000004211 GG10 ENSP00000312506 HS15 75
ENSGALP00000004539 GG10 ENSP00000454973 HS15 75
ENSGALP00000033996 GG10 ENSP00000299529 HS15 75
ENSGALP00000038766 GG10 ENSP00000267984 HS15 75
ENSGALP00000011089 GG10 ENSP00000450992 HS15 76
ENSGALP00000033333 GG10 ENSP00000320634 HS15 76
ENSGALP00000011134 GG10 ENSP00000268164 HS15 76
ENSGALP00000011142 GG10 ENSP00000329040 HS15 76
ENSGALP00000011246 GG10 ENSP00000377747 HS15 76
ENSGALP00000042077 GG10 ENSP00000452126 HS15 76
ENSGALP00000011296 GG10 ENSP00000350377 HS15 76
ENSGALP00000011318 GG10 ENSP00000377721 HS15 76
ENSGALP00000011333 GG10 ENSP00000268042 HS15 76
ENSGALP00000037717 GG10 ENSP00000453554 HS15 76
ENSGALP00000011384 GG10 ENSP00000268035 HS15 76
ENSGALP00000033263 GG10 ENSP00000336775 HS15 76
ENSGALP00000011418 GG10 ENSP00000304923 HS15 76
ENSGALP00000011486 GG10 ENSP00000453095 HS15 76
ENSGALP00000011470 GG10 ENSP00000342840 HS15 76
ENSGALP00000011434 GG10 ENSP00000268070 HS15 76
ENSGALP00000023528 GG10 ENSP00000377672 HS15 76
ENSGALP00000011505 GG10 ENSP00000318423 HS15 76
ENSGALP00000011511 GG10 ENSP00000328327 HS15 76
ENSGALP00000011537 GG10 ENSP00000332256 HS15 76
ENSGALP00000011551 GG10 ENSP00000373600 HS15 76
ENSGALP00000042967 GG10 ENSP00000254190 HS15 76
ENSGALP00000011587 GG10 ENSP00000434842 HS15 76
ENSGALP00000011598 GG10 ENSP00000254193 HS15 76
ENSGALP00000011601 GG10 ENSP00000481556 HS15 76
ENSGALP00000007721 GG10 ENSP00000446152 HS15 77
ENSGALP00000038183 GG10 ENSP00000341550 HS15 77
ENSGALP00000007834 GG10 ENSP00000316950 HS15 77
ENSGALP00000007901 GG10 ENSP00000370381 HS15 77
ENSGALP00000007930 GG10 ENSP00000370376 HS15 77
ENSGALP00000007941 GG10 ENSP00000325527 HS15 77
ENSGALP00000009035 GG10 ENSP00000370337 HS15 77
ENSGALP00000008011 GG10 ENSP00000329668 HS15 77
ENSGALP00000033638 GG10 ENSP00000453854 HS15 77
ENSGALP00000000549 GG10 ENSP00000299259 HS15 77
ENSGALP00000000715 GG10 ENSP00000453129 HS15 77
ENSGALP00000042868 GG10 ENSP00000478148 HS15 77
ENSGALP00000009081 GG10 ENSP00000385399 HS15 77
ENSGALP00000009230 GG10 ENSP00000261854 HS15 77
ENSGALP00000009632 GG10 ENSP00000335651 HS15 78
ENSGALP00000009644 GG10 ENSP00000286760 HS15 78
ENSGALP00000009653 GG10 ENSP00000305632 HS15 78
ENSGALP00000041704 GG10 ENSP00000307181 HS15 78
ENSGALP00000040742 GG10 ENSP00000403987 HS15 78
ENSGALP00000009678 GG10 ENSP00000261721 HS15 78
ENSGALP00000009688 GG10 ENSP00000317000 HS15 78
ENSGALP00000009708 GG10 ENSP00000299633 HS15 78
ENSGALP00000009716 GG10 ENSP00000307041 HS15 78
ENSGALP00000009724 GG10 ENSP00000320092 HS15 78
ENSGALP00000009840 GG10 ENSP00000286744 HS15 78
ENSGALP00000010756 GG10 ENSP00000310842 HS15 78
ENSGALP00000041251 GG10 ENSP00000300057 HS15 79
ENSGALP00000040682 GG10 ENSP00000300060 HS15 79
ENSGALP00000032933 GG10 ENSP00000381377 HS15 79
ENSGALP00000042166 GG10 ENSP00000268154 HS15 79
ENSGALP00000035366 GG10 ENSP00000331897 HS15 79
ENSGALP00000013496 GG10 ENSP00000332204 HS15 79
ENSGALP00000013501 GG10 ENSP00000479860 HS15 79
ENSGALP00000042001 GG10 ENSP00000368405 HS15 79
ENSGALP00000032931 GG10 ENSP00000456615 HS15 79
ENSGALP00000041107 GG10 ENSP00000377814 HS15 79
ENSGALP00000020907 GG10 ENSP00000377793 HS15 79
ENSGALP00000005269 GG10 ENSP00000453235 HS15 80
ENSGALP00000005334 GG10 ENSP00000390158 HS15 80
ENSGALP00000005368 GG10 ENSP00000353794 HS15 80
ENSGALP00000005410 GG10 ENSP00000369681 HS15 80
ENSGALP00000038838 GG10 ENSP00000178638 HS15 80
ENSGALP00000005505 GG10 ENSP00000312734 HS15 80
ENSGALP00000005534 GG10 ENSP00000261893 HS15 80
ENSGALP00000006384 GG10 ENSP00000350667 HS15 80
ENSGALP00000038766 GG10 ENSP00000453508 HS15 80
ENSGALP00000005762 GG10 ENSP00000347712 HS15 80
ENSGALP00000005861 GG10 ENSP00000261517 HS15 80
ENSGALP00000005957 GG10 ENSP00000261523 HS15 80
ENSGALP00000005962 GG10 ENSP00000261520 HS15 80
ENSGALP00000005971 GG10 ENSP00000346032 HS15 80
ENSGALP00000041925 GG10 ENSP00000379369 HS15 80
ENSGALP00000006001 GG10 ENSP00000267859 HS15 80
ENSGALP00000006007 GG10 ENSP00000379375 HS15 80
ENSGALP00000033905 GG10 ENSP00000379377 HS15 80
ENSGALP00000006517 GG10 ENSP00000288228 HS15 80
ENSGALP00000006589 GG10 ENSP00000288235 HS15 80
ENSGALP00000006605 GG10 ENSP00000288207 HS15 80
ENSGALP00000006621 GG10 ENSP00000453015 HS15 80
ENSGALP00000006652 GG10 ENSP00000369887 HS15 80
ENSGALP00000033819 GG10 ENSP00000452885 HS15 80
ENSGALP00000033816 GG10 ENSP00000260408 HS15 80
ENSGALP00000006724 GG10 ENSP00000299022 HS15 80
ENSGALP00000006765 GG10 ENSP00000219919 HS15 80
ENSGALP00000006780 GG10 ENSP00000249750 HS15 80
ENSGALP00000033782 GG10 ENSP00000267853 HS15 80
ENSGALP00000006826 GG10 ENSP00000281282 HS15 80
ENSGALP00000006977 GG10 ENSP00000331057 HS15 80
ENSGALP00000023180 GG10 ENSP00000267807 HS15 80
ENSGALP00000022486 GG10 ENSP00000260453 HS15 80
ENSGALP00000038384 GG10 ENSP00000342169 HS15 80
ENSGALP00000001026 GG10 ENSP00000453281 HS15 80
ENSGALP00000006925 GG10 ENSP00000424827 HS15 80
ENSGALP00000006943 GG10 ENSP00000373937 HS15 80
ENSGALP00000006959 GG10 ENSP00000457777 HS15 80
ENSGALP00000006984 GG10 ENSP00000299561 HS15 80
ENSGALP00000007003 GG10 ENSP00000403400 HS15 80
ENSGALP00000007031 GG10 ENSP00000438963 HS15 80
ENSGALP00000007047 GG10 ENSP00000337761 HS15 80
ENSGALP00000007197 GG10 ENSP00000260323 HS15 80
ENSGALP00000007225 GG10 ENSP00000452765 HS15 80
ENSGALP00000007252 GG10 ENSP00000443598 HS15 80
ENSGALP00000038292 GG10 ENSP00000454341 HS15 80
ENSGALP00000038276 GG10 ENSP00000261839 HS15 80
ENSGALP00000007460 GG10 ENSP00000261845 HS15 80
ENSGALP00000007469 GG10 ENSP00000299601 HS15 80
ENSGALP00000007492 GG10 ENSP00000249700 HS15 80
ENSGALP00000029299 GG10 ENSP00000267838 HS15 80
ENSGALP00000007589 GG10 ENSP00000220478 HS15 80
ENSGALP00000007662 GG10 ENSP00000441858 HS15 80
ENSGALP00000037982 GG10 ENSP00000320239 HS15 80
ENSGALP00000009470 GG10 ENSP00000302239 HS15 80
ENSGALP00000037959 GG10 ENSP00000220429 HS15 80
ENSGALP00000037954 GG10 ENSP00000267845 HS15 80
ENSGALP00000037948 GG10 ENSP00000379895 HS15 80
ENSGALP00000043368 GG10 ENSP00000353854 HS15 81
ENSGALP00000002623 GG10 ENSP00000343190 HS15 81
ENSGALP00000039249 GG10 ENSP00000317691 HS15 81
ENSGALP00000022815 GG10 ENSP00000455053 HS15 81
ENSGALP00000039246 GG10 ENSP00000457853 HS15 81
ENSGALP00000041734 GG10 ENSP00000378464 HS15 81
ENSGALP00000002008 GG10 ENSP00000454906 HS15 81
ENSGALP00000002016 GG10 ENSP00000378488 HS15 81
ENSGALP00000002041 GG10 ENSP00000401343 HS15 81
ENSGALP00000002077 GG10 ENSP00000378505 HS15 81
ENSGALP00000002095 GG10 ENSP00000477878 HS15 81
ENSGALP00000002119 GG10 ENSP00000378518 HS15 81
ENSGALP00000002150 GG10 ENSP00000261918 HS15 81
ENSGALP00000002157 GG10 ENSP00000268053 HS15 81
ENSGALP00000043316 GG10 ENSP00000381795 HS15 81
ENSGALP00000002201 GG10 ENSP00000456609 HS15 81
ENSGALP00000034153 GG10 ENSP00000355402 HS15 81
ENSGALP00000002123 GG10 ENSP00000268058 HS15 81
ENSGALP00000002224 GG10 ENSP00000442478 HS15 81
ENSGALP00000010544 GG10 ENSP00000300056 HS15 82
ENSGALP00000037830 GG10 ENSP00000300055 HS15 82
ENSGALP00000010660 GG10 ENSP00000377934 HS15 82
ENSGALP00000010697 GG10 ENSP00000268138 HS15 82
ENSGALP00000010706 GG10 ENSP00000268122 HS15 82
ENSGALP00000037807 GG10 ENSP00000399851 HS15 82
ENSGALP00000041666 GG10 ENSP00000268125 HS15 82
ENSGALP00000010798 GG10 ENSP00000347217 HS15 82
ENSGALP00000010820 GG10 ENSP00000456281 HS15 82
ENSGALP00000033373 GG10 ENSP00000453342 HS15 82
ENSGALP00000010880 GG10 ENSP00000331944 HS15 82
ENSGALP00000010895 GG10 ENSP00000408994 HS15 82
ENSGALP00000010950 GG10 ENSP00000317376 HS15 82
ENSGALP00000010956 GG10 ENSP00000312311 HS15 82
ENSGALP00000010970 GG10 ENSP00000354207 HS15 82
ENSGALP00000011010 GG10 ENSP00000413001 HS15 82
ENSGALP00000011021 GG10 ENSP00000336800 HS15 82
ENSGALP00000011057 GG10 ENSP00000354718 HS15 82
ENSGALP00000009860 GG10 ENSP00000340445 HS15 83
ENSGALP00000037877 GG10 ENSP00000268206 HS15 83
ENSGALP00000010288 GG10 ENSP00000452681 HS15 83
ENSGALP00000033490 GG10 ENSP00000304032 HS15 83
ENSGALP00000010303 GG10 ENSP00000302935 HS15 83
ENSGALP00000033469 GG10 ENSP00000286732 HS15 83
ENSGALP00000010316 GG10 ENSP00000267984 HS15 83
ENSGALP00000010323 GG10 ENSP00000453430 HS15 83
ENSGALP00000010338 GG10 ENSP00000378177 HS15 83
ENSGALP00000010347 GG10 ENSP00000258884 HS15 83
ENSGALP00000010386 GG10 ENSP00000307479 HS15 83
ENSGALP00000010465 GG10 ENSP00000261755 HS15 83
ENSGALP00000010498 GG10 ENSP00000453888 HS15 83
ENSGALP00000010509 GG10 ENSP00000267953 HS15 83
ENSGALP00000010514 GG10 ENSP00000258874 HS15 83
ENSGALP00000010517 GG10 ENSP00000307461 HS15 83
ENSGALP00000012102 GG10 ENSP00000341550 HS15 84
ENSGALP00000013077 GG10 ENSP00000373691 HS15 84
ENSGALP00000037408 GG10 ENSP00000261866 HS15 84
ENSGALP00000013321 GG10 ENSP00000261868 HS15 84
ENSGALP00000013337 GG10 ENSP00000260327 HS15 84
ENSGALP00000013350 GG10 ENSP00000299957 HS15 84
ENSGALP00000037394 GG10 ENSP00000403067 HS15 84
ENSGALP00000041134 GG10 ENSP00000267812 HS15 84
ENSGALP00000022517 GG10 ENSP00000415219 HS15 84
ENSGALP00000013574 GG10 ENSP00000300289 HS15 84
ENSGALP00000013585 GG10 ENSP00000300283 HS15 84
ENSGALP00000013649 GG10 ENSP00000380129 HS15 84
ENSGALP00000013709 GG10 ENSP00000371462 HS15 84
ENSGALP00000037230 GG10 ENSP00000371475 HS15 84
ENSGALP00000013911 GG10 ENSP00000260383 HS15 84
ENSGALP00000004263 GG10 ENSP00000347451 HS15 85
ENSGALP00000004319 GG10 ENSP00000336856 HS15 85
ENSGALP00000004348 GG10 ENSP00000309230 HS15 85
ENSGALP00000004371 GG10 ENSP00000267970 HS15 85
[truncated: 10,466 more rows]
